# Supplementary material for: CXCL5 secreted from macrophages during cold exposure mediates white adipose tissue browning
Source: J Lipid Res. 2021 Sep 16;62:100117. doi: 10.1016/j.jlr.2021.100117 (PMC8512628; doi:10.1016/j.jlr.2021.100117)
Supplement: Supplemental Table S2 [file mmc2.xlsx]

## Sheet: Hematology
	Supplementary table 2. Hematology parameters at 16- and 60-week-old-mice.
	Age	Parameter	WT		Cxcl5 KO		Unit
			aver.	± SD	aver.	± SD
	16weeks	White blood cell count	3.45	1.46	4.03	1.54	10^3/ul
		Red blood cell count	9.37	0.46	9.37	0.39	10^6/ul
		Hemoglobin	14.11	0.84	14.46	0.51	g/dl
		Hematocrit	46.09	2.19	46.1	2	%
		Mean cell volume	49.19	0.56	49.19	0.61	fl
		Mean corpuscular hemoglobin	15.07	0.32	15.46	0.46	pg
		Mean cell hemoglobin concentration	30.63	0.61	31.41*	0.78	g/dl
		Platelet count	714.56	188.23	707.33	135.54	10^3/ul
		Mean platelet volume	5.32	0.36	5.49	0.36	fl
		Red blood cell distribution width	19.29	0.8	19.58	0.8	%
		Neutrophil differential count	11.74	2.53	18.86	19.61	%
		Neutrophil cell count	0.42	0.23	0.92	1.42	10^3/ul
		Lymphocyte differential count	82.99	3.23	77.33	18.71	%
		Lymphocyte cell count	2.87	1.22	2.96	1.1	10^3/ul
		Monocyte differential count	2.41	3.08	1.22	0.91	%
		Monocyte cell count	0.06	0.05	0.05	0.05	10^3/ul
		Eosinophil differential count	2.23	0.89	1.87	0.91	%
		Eosinophil cell count	0.07	0.04	0.07	0.04	10^3/ul
		Basophil cell count	0.02	0.01	0.03	0.01	10^3/ul
		Basophil differential count	0.65	0.18	0.71	0.2	%
	60weeks	White blood cell count	1.99	0.84	2.01	1.14	10^3/ul
		Red blood cell count	8.4	0.65	8.7	0.42	10^6/ul
		Hemoglobin	12.58	1.07	12.93	0.81	g/dl
		Hematocrit	39.25	2.57	40.4	2.14	%
		Mean cell volume	46.76	1	46.42	0.51	fl
		Mean corpuscular hemoglobin	14.99	0.33	14.86	0.32	pg
		Mean cell hemoglobin concentration	32.03	0.85	32	0.64	g/dl
		Platelet count	1147.63	183.49	1233.71	221.8	10^3/ul
		Mean platelet volume	6.04	0.29	6.25	0.93	fl
		Red blood cell distribution width	18.99	1.17	18.8	1.11	%
		Neutrophil differential count	15.48	11.13	22.39	10.35	%
		Neutrophil cell count	0.32	0.33	0.33	0.19	10^3/ul
		Lymphocyte differential count	76.8	13.42	69.23	15.49	%
		Lymphocyte cell count	1.42	0.52	1.33	0.97	10^3/ul
		Monocyte differential count	4.06	4.19	4.15	4.75	%
		Monocyte cell count	0.09	0.1	0.07	0.1	10^3/ul
		Eosinophil differential count	2.8	1.57	3.26	2.15	%
		Eosinophil cell count	0.05	0.02	0.05	0.03	10^3/ul
		Basophil cell count	0.02	0.02	0.02	0.02	10^3/ul
		Basophil differential count	0.86	0.61	0.97	0.82	%
