# Supplementary material for: CXCL5 secreted from macrophages during cold exposure mediates white adipose tissue browning
Source: J Lipid Res. 2021 Sep 16;62:100117. doi: 10.1016/j.jlr.2021.100117 (PMC8512628; doi:10.1016/j.jlr.2021.100117)
Supplement: Supplemental Table S3 [file mmc3.xlsx]

## Sheet: Immunophenotyping
	Supplementary table 3. Immunophenotyping with splenocytes at 16- and 60-week-old-mice
	Age	Parameters		Groups		Units
				Male
				Wild	Homo
	16weeks	Panel B live leukocyte count	Aver.	300000	300000	count
			± SD	0	0
		Neutrophils	Aver.	2.9233	3.7900*	%
			± SD	0.3937	0.3639
		Monocytes	Aver.	1.22	1.5033	%
			± SD	0.0557	0.1762
		Eosinophils	Aver.	0.3167	0.3867	%
			± SD	0.0153	0.106
		NK Cells	Aver.	2.3367	2.7367*	%
			± SD	0.1159	0.1172
		NKT Cells	Aver.	0.21	0.16	%
			± SD	0.02	0.0265
		T Cells	Aver.	22.5667	23.2	%
			± SD	0.7638	2.3516
		B Cells	Aver.	53.7333	54.4333	%
			± SD	2.967	3.8175
		Follicular B Cells	Aver.	0.8033	0.86	%
			± SD	0.0231	0.2883
		pre-B Cells	Aver.	6.2167	6.67	%
		(Trnasitional B cells)	± SD	0.4315	0.5556
		MZB	Aver.	0.0051	0.0051	%
			± SD	0.0023	0.0021
		cDCs	Aver.	1.6367	1.9233	%
			± SD	0.1893	0.0681
		cDCs CD11b Type	Aver.	0.6467	0.7967*	%
			± SD	0.0321	0.0802
		pDCs	Aver.	0.2267	0.2033	%
			± SD	0.0231	0.0058
		RP Macrophage (F4/80+)	Aver.	4.0167	4.54	%
			± SD	0.2205	0.49
		RP Macrophage (CD19- CD11c-)	Aver.	0.58	0.59	%
			± SD	0.1752	0.0265
	60weeks	Panel B live leukocyte count	Aver.	300000	300000	count
			± SD	0	0
		Monocytes	Aver.	1.3333	1.1567	%
			± SD	0.8534	0.4302
		Eosinophils	Aver.	0.0297	0.0287	%
			± SD	0.0032	0.0031
		Neutrophils	Aver.	2.9467	3.5533	%
			± SD	0.9473	0.9882
		NK Cells	Aver.	2.6267	2.94	%
			± SD	0.7123	0.9737
		NKT Cells	Aver.	0.34	0.5367	%
			± SD	0.0608	0.129
		T Cells	Aver.	19.4333	21.3	%
			± SD	2.5541	0.7
		B Cells	Aver.	50.1	51.2	%
			± SD	2.6889	3.0512
		cDCs	Aver.	1.4467	1.7433	%
			± SD	0.2194	0.2312
		cDCs CD11b Type	Aver.	0.5	0.5633	%
			± SD	0.1375	0.1137
		pDCs	Aver.	0.16	0.19	%
			± SD	0.0436	0.0265
		RP Macrophage (F4/80+)	Aver.	3.0333	2.7267	%
			± SD	0.4143	0.9151
		RP Macrophage (CD19- CD11c-)	Aver.	0.6833	0.6467	%
			± SD	0.0833	0.2003
