# Supplementary material for: CXCL5 secreted from macrophages during cold exposure mediates white adipose tissue browning
Source: J Lipid Res. 2021 Sep 16;62:100117. doi: 10.1016/j.jlr.2021.100117 (PMC8512628; doi:10.1016/j.jlr.2021.100117)
Supplement: Supplemental Table S6 [file mmc4.xlsx]

## Sheet: iWAT proteomics
	Supplementary table 6. List of identified mouse iWAT proteome
	Accession	Description	Gene name	Coverage (%)	Peptides (#)	Unique Peptides (#)	WT1	WT2	WT3	KO1	KO2	KO3
	A2A432-2;A2A432	Cullin-4B	Cul4b	1.3	1	1	19399	31675	26333	31527	31912	34417
	A2A8Z1-2;A2A8Z1	Oxysterol-binding protein-related protein 9	Osbpl9	1.7	1	1	32999	38168	37423	49684	49757	47946
	A2AAJ9	Obscurin	Obscn	0.4	3	2	141580	13497	55626	31038	25456	38028
	A2AF47;REV__A1EGX6	Dedicator of cytokinesis protein 11	Dock11	0.8	2	1	35221	41567	45300	53015	54584	56666
	A2AGT5-2;A2AGT5-3;A2AGT5	Cytoskeleton-associated protein 5	Ckap5	1.5	3	3	100270	180930	152710	182280	176250	213330
	A2AJI0-2;A2AJI0	MAP7 domain-containing protein 1	Map7d1	1.2	1	1	30709	60226	49452	57652	54448	69567
	A2APV2	Formin-like protein 2	Fmnl2	1.2	1	1	4696	5486.1	6241.8	6698.9	5625.5	6983
	A2AQ25-9;A2AQ25-6;A2AQ25-5;A2AQ25-4;A2AQ25-3;A2AQ25-2;A2AQ25	Sickle tail protein	Skt	1	1	1	24442	46590	35463	41923	48134	54497
	A2ASS6;A2ASS6-2;A2ASS6-3;REV__Q8K1T1;REV__Q99L04;REV__Q91YD3;REV__P70227;Q9QYS9-5;Q9DBB4	Titin	Ttn	19.6	573	569	75606000	12736000	41737000	22271000	19158000	21006000
	A2AWA9	Rab GTPase-activating protein 1	Rabgap1	1.1	1	1	19680	34528	29867	43993	36951	46678
	A2BDX3	Adenylyltransferase and sulfurtransferase MOCS3;Molybdopterin-synthase adenylyltransferase;Molybdopterin-synthase sulfurtransferase	Mocs3	2	1	1	9335.4	13979	14791	13918	15393	16681
	A2BIM8;P02762;P04938;B5X0G2;P11591;Q9D1H6	Major urinary protein 6;Major urinary proteins 11 and 8;Major urinary protein 17	Mup9;Mup6;Mup8;Mup17	33.7	6	1	12229	17169	16610	15568	17835	23680
	A3KGK3-2;A3KGK3	Fer-1-like protein 4	Fer1l4	0.7	1	1	33230	47041	53780	74884	87974	70062
	A3KGS3-2;A3KGS3	Ral GTPase-activating protein subunit alpha-2	Ralgapa2	1.9	3	3	17504	33906	27573	33260	32774	39098
	A3KMP2-2;A3KMP2	Tetratricopeptide repeat protein 38	Ttc38	11.8	3	3	101880	138120	136570	163460	171520	182520
	A6H5X4-2;A6H5X4-3;A6H5X4	PHD finger protein 11	Phf11	4.8	1	1	9640.1	14446	12860	16843	15367	18472
	A6H6E2	Multimerin-2	Mmrn2	1.4	1	1	14554	19476	19060	22751	21954	25645
	A6X919	Probable C-mannosyltransferase DPY19L1	Dpy19l1	1.9	1	1	23161	36016	38159	34468	35550	41389
	A6X935-2;A6X935	Inter alpha-trypsin inhibitor, heavy chain 4	Itih4	8.6	6	5	165930	272760	267130	330200	350890	344680
	B1AZA5	Transmembrane protein 245	Tmem245	4.6	3	3	66028	102030	100750	107540	118620	126040
	B1AZI6	THO complex subunit 2	Thoc2	0.8	1	1	7931.1	12358	12465	12031	13309	14302
	B2RQC6-2;B2RQC6	CAD protein;Glutamine-dependent carbamoyl-phosphate synthase;Aspartate carbamoyltransferase;Dihydroorotase	Cad	1.1	2	2	70441	80999	90423	93820	105020	99906
	B2RSH2	Guanine nucleotide-binding protein G(i) subunit alpha-1	Gnai1	34.5	11	5	152340	204200	188140	276540	232070	256470
	B2RVY9	Transmembrane protein 182	Tmem182	4.4	1	1	48911	99879	65990	96331	92880	102730
	B2RX12-3;B2RX12-2;B2RX12	Canalicular multispecific organic anion transporter 2	Abcc3	0.5	1	1	24632	31875	31220	33608	37961	38718
	B2RY56	RNA-binding protein 25	Rbm25	1.4	1	1	22806	42124	35882	34241	38767	47045
	C0HK80;C0HK79			8.9	2	2	26808	46166	38721	38599	31003	57928
	C0HKD9;C0HKD8			4.6	1	1	2529.4	2531.3	2769.8	3155.1	3619.6	3451.5
	C0HKE9;C0HKE8;C0HKE7;C0HKE6;C0HKE5;C0HKE4;C0HKE3;C0HKE2;C0HKE1;Q8CGP6;Q8CGP7;Q8CGP5;Q8BFU2;Q8R1M2;Q64523;Q6GSS7;P27661;Q64522	Histone H2A type 1-H;Histone H2A type 1-K;Histone H2A type 1-F;Histone H2A type 3;Histone H2A.J;Histone H2A type 2-C;Histone H2A type 2-A;Histone H2AX	Hist1h2ah;Hist1h2ak;Hist1h2af;Hist3h2a;H2afj;Hist2h2ac;Hist2h2aa1;H2afx	36.9	5	3	774150	1047100	854670	898240	1160400	974990
	D3YXK2;Q80YR5	Scaffold attachment factor B1;Scaffold attachment factor B2	Safb;Safb2	6.8	4	4	207920	69546	62474	60779	62315	106410
	D3YZP9	Coiled-coil domain-containing protein 6	Ccdc6	9.4	2	2	47688	73900	69167	72445	72687	101780
	D3Z6Q9	Bridging integrator 2	Bin2	4.7	2	1	9379.8	17473	12609	26574	13936	24639
	E9PV24-2;E9PV24	Fibrinogen alpha chain;Fibrinopeptide A;Fibrinogen alpha chain	Fga	44.9	21	21	1251500	2055800	1940700	2283900	2393400	2620800
	E9PVA8		Gcn1l1	0.7	2	2	22219	62336	46141	59708	48193	79494
	E9PZJ8	Activating signal cointegrator 1 complex subunit 3	Ascc3	0.5	1	1	179290	129930	149620	225540	107660	190240
	E9PZQ0;REV__Q9DBL1;E9Q401	Ryanodine receptor 1	Ryr1	1.9	8	8	650750	337610	497230	472160	473170	460700
	E9Q2M9		Wdfy4	0.3	1	1	19549	40787	26195	25966	28763	45474
	E9Q394-2;E9Q394		Akap13	1.8	3	3	9124.7	18709	15757	16728	21540	23008
	E9Q3E1;J3QMK6;Q80VQ0	Aldehyde dehydrogenase	Aldh3b2;1700055N04Rik	17.5	8	8	356670	588640	571430	638340	629220	750220
	E9Q3L2		Pi4ka	4.1	8	8	145610	253860	234500	263130	267160	317680
	E9Q3S4	Mitogen-activated protein kinase kinase kinase 19	Map3k19	0.5	1	1	52074	68543	55603	61367	58537	74507
	E9Q4P1		Wdfy1	5.1	2	2	51476	68207	57607	67327	60939	76015
	E9Q4Z2	Acetyl-CoA carboxylase 2;Biotin carboxylase	Acacb	8.1	18	9	264870	365230	305250	356690	293330	336330
	E9Q735	Ubiquitin conjugation factor E4 A	Ube4a	2.5	2	2	48444	82250	81747	87055	89597	106730
	E9Q7G0		Numa1	4.2	7	7	72579	103550	87035	98231	108540	116120
	E9QAT4;E9QAT4-2		Sec16a	0.6	2	2	138970	291730	201100	260440	275130	295290
	F2Z472-2;F2Z472		Svs3a	8.3	2	2	655340	92840	73938	92468	88909	100320
	F6ZDS4	Nucleoprotein TPR	Tpr	3.5	7	7	178450	277430	242590	287650	314800	338120
	F7BWT7	Tetraspanin-15	Tspan15	4.8	1	1	1874.4	3037.7	2123.9	3375.9	2744.9	3518.5
	G3X9K3	Brefeldin A-inhibited guanine nucleotide-exchange protein 1	Arfgef1	0.9	1	1	28808	39157	43009	41858	43597	50815
	G5E829;Q9R0K7	Plasma membrane calcium-transporting ATPase 1;Plasma membrane calcium-transporting ATPase 2	Atp2b1;Atp2b2	10.5	10	4	109430	158750	152810	172210	152380	208520
	G5E870	E3 ubiquitin-protein ligase TRIP12	Trip12	0.7	1	1	19568	33566	27260	28777	31773	36865
	O08528;Q91W97	Hexokinase-2	Hk2	25.4	21	19	879280	1067400	980610	1175900	1017200	1240000
	O08529	Calpain-2 catalytic subunit	Capn2	34.1	19	19	1076600	1786200	1549900	1969900	1797600	2098400
	O08539-2;O08539;Q7TQF7	Myc box-dependent-interacting protein 1	Bin1	15.9	5	4	363490	182480	291580	249120	241330	261380
	O08547	Vesicle-trafficking protein SEC22b	Sec22b	18.1	3	3	387940	579290	611090	654040	679700	783340
	O08553;P97427	Dihydropyrimidinase-related protein 2	Dpysl2	45.5	19	16	1675300	2012000	1979400	2217200	2085500	2363800
	O08573-3;O08573-2;O08573	Galectin-9	Lgals9	8.7	2	2	360410	44459	196780	93136	84707	74422
	O08579	Emerin	Emd	5.4	1	1	19750	27964	28315	32744	33118	34135
	O08583-2;Q9JJW6-2;O08583;Q9JJW6	THO complex subunit 4;Aly/REF export factor 2	Alyref;Alyref2	17.8	2	2	112590	70517	87670	77600	78522	78727
	O08585	Clathrin light chain A	Clta	20	7	7	340160	530290	474670	569020	565400	654840
	O08599;O08599-2	Syntaxin-binding protein 1	Stxbp1	6.4	3	3	130700	105570	128700	146910	129200	188680
	O08609-2;O08609-3;O08609	Max-like protein X	Mlx	8.4	1	1	4145.8	6224.4	5757.6	9231.8	7507.2	9220.7
	O08638-2;O08638;REV__L0N7N1	Myosin-11	Myh11	30.2	56	40	2341400	3395600	3134200	4181600	3356500	3766600
	O08663	Methionine aminopeptidase 2	Metap2	2.7	1	1	16290	22245	17265	21862	20687	22337
	O08677-3;O08677	Kininogen-1;Kininogen-1 heavy chain;Bradykinin;Kininogen-1 light chain	Kng1	38.5	14	1	1154600	1879100	1632700	1774000	1796900	2058500
	O08677-2	Kininogen-1;Kininogen-1 heavy chain;Bradykinin;Kininogen-1 light chain	Kng1	42.1	14	1	123920	220170	190730	190740	222860	229210
	O08709	Peroxiredoxin-6	Prdx6	53.6	11	11	892780	1137200	1217300	1335400	1334700	1477100
	O08739	AMP deaminase 3	Ampd3	1.4	1	1	34958	43086	36327	44000	40834	50524
	O08749	Dihydrolipoyl dehydrogenase, mitochondrial	Dld	29.3	13	13	1493200	1769300	1565600	1843200	1617300	1735300
	O08756	3-hydroxyacyl-CoA dehydrogenase type-2	Hsd17b10	35.2	8	8	457060	633880	546430	671550	614410	725980
	O08759-3;O08759-2;O08759	Ubiquitin-protein ligase E3A	Ube3a	2.8	2	2	46383	76457	71541	79589	82513	97087
	O08784	Treacle protein	Tcof1	1.1	1	1	149380	88918	101430	99106	108610	106810
	O08788-2;O08788	Dynactin subunit 1	Dctn1	19.8	20	19	803490	1332200	1195200	1394100	1362100	1591600
	O08795;O08795-2	Glucosidase 2 subunit beta	Prkcsh	14.2	7	7	325600	491420	424420	536980	512200	578770
	O08807	Peroxiredoxin-4	Prdx4	24.8	6	5	244490	288250	299920	340540	341100	353820
	O08808	Protein diaphanous homolog 1	Diaph1	2.1	2	2	2016.2	31125	3082.1	3946.7	11290	4738.1
	O08915	AH receptor-interacting protein	Aip	16.7	4	4	116940	134470	134270	156520	160250	160540
	O08917	Flotillin-1	Flot1	32	12	12	313450	391510	378840	426240	436670	496500
	O08997	Copper transport protein ATOX1	Atox1	11.8	1	1	153650	265690	255090	262040	278090	341830
	O09012-2;O09012	Peroxisomal targeting signal 1 receptor	Pex5	4.2	2	2	27147	45221	39105	39417	42887	47976
	O09044	Synaptosomal-associated protein 23	Snap23	26.7	4	4	95201	116960	121860	126130	125310	150580
	O09061	Proteasome subunit beta type-1	Psmb1	33.8	6	6	329620	448180	404430	443480	423570	506160
	O09106;P70288	Histone deacetylase 1;Histone deacetylase 2	Hdac1;Hdac2	4.1	2	2	61569	83055	92838	86464	94181	88231
	O09111	NADH dehydrogenase [ubiquinone] 1 beta subcomplex subunit 11, mitochondrial	Ndufb11	22.5	3	3	70012	89992	80303	95167	85471	96800
	O09117-2;O09117	Synaptophysin-like protein 1	Sypl1	17.3	3	3	89365	168290	146020	167980	168050	199700
	O09131;Q8K2Q2	Glutathione S-transferase omega-1	Gsto1	23.3	6	6	363170	482170	508830	560630	579260	633410
	O09164;REV__Q8CG73	Extracellular superoxide dismutase [Cu-Zn]	Sod3	37.8	8	8	331590	479320	513520	544850	624890	703870
	O09165	Calsequestrin-1	Casq1	18	7	7	3929200	128830	2131500	720130	672610	511390
	O09167	60S ribosomal protein L21	Rpl21	25.6	4	4	116450	167410	157580	164860	173800	200280
	O09172	Glutamate--cysteine ligase regulatory subunit	Gclm	7.3	2	2	52568	78672	81742	91299	84899	92778
	O35071;P33173;Q60575-3;Q60575-2;Q60575	Kinesin-like protein KIF1C;Kinesin-like protein KIF1A;Kinesin-like protein KIF1B	Kif1c;Kif1a;Kif1b	2.2	3	2	151890	191280	194350	214570	202110	232660
	O35083	1-acyl-sn-glycerol-3-phosphate acyltransferase alpha	Agpat1	8.1	1	1	9776	12107	11028	11632	10709	13754
	O35114	Lysosome membrane protein 2	Scarb2	5.2	2	2	60751	173100	128580	179350	193560	227800
	O35127	Protein C10	Grcc10	12.7	1	1	16125	13908	15369	16242	15254	18041
	O35129	Prohibitin-2	Phb2	18.7	6	6	395770	507490	499260	561230	542490	589100
	O35130	Ribosomal RNA small subunit methyltransferase NEP1	Emg1	4.1	1	1	10160	23252	21838	20846	24636	25079
	O35166	Golgi SNAP receptor complex member 2	Gosr2	4.7	1	1	42422	74454	70608	70108	69757	96889
	O35206	Collagen alpha-1(XV) chain;Restin	Col15a1	7.9	10	10	968860	1598600	1643300	2028500	2079700	2324500
	O35215	D-dopachrome decarboxylase	Ddt	55.9	6	6	254510	376630	328170	407460	396470	419170
	O35226;O35226-4;O35226-2;O35226-3;O35226-5	26S proteasome non-ATPase regulatory subunit 4	Psmd4	23.9	5	5	118820	148550	141590	170820	162250	183050
	O35250-2;O35250	Exocyst complex component 7	Exoc7	3.4	2	2	38037	15601	19946	23200	21838	21354
	O35286	Pre-mRNA-splicing factor ATP-dependent RNA helicase DHX15	Dhx15	5.5	4	4	160660	224330	203120	224800	260190	252530
	O35295;Q8R4E6-2;Q8R4E6	Transcriptional activator protein Pur-beta	Purb	24.7	6	5	381820	472370	468490	494820	505390	579450
	O35343	Importin subunit alpha-3	Kpna4	17.1	6	5	234840	311170	321240	324430	301730	394460
	O35344	Importin subunit alpha-4	Kpna3	3.6	2	1	312.12	544.94	457.33	657.49	530.6	1101.1
	O35345	Importin subunit alpha-7	Kpna6	5.4	2	2	40601	53000	54872	52952	54057	63150
	O35350	Calpain-1 catalytic subunit	Capn1	13.3	10	10	480490	458810	565540	539640	534500	597890
	O35379	Multidrug resistance-associated protein 1	Abcc1	1	1	1	25480	33768	32430	41096	39637	40719
	O35381;Q64G17;REV__Q6DFW4	Acidic leucine-rich nuclear phosphoprotein 32 family member A	Anp32a	33.6	12	10	849500	1300800	1014500	1175100	1309900	1316900
	O35382	Exocyst complex component 4	Exoc4	6.3	5	5	383370	226640	326540	280450	279120	310060
	O35459	Delta(3,5)-Delta(2,4)-dienoyl-CoA isomerase, mitochondrial	Ech1	45.3	13	13	994840	1132500	1070800	1228300	1099700	1254000
	O35465;O35465-2	Peptidyl-prolyl cis-trans isomerase FKBP8	Fkbp8	8.7	3	3	67087	96574	83526	105790	94565	115740
	Q01705-2;O35516-2;O35516;Q01705-4;Q01705-3;Q01705	Neurogenic locus notch homolog protein 1;Notch 1 extracellular truncation;Notch 1 intracellular domain;Neurogenic locus notch homolog protein 2;Notch 2 extracellular truncation;Notch 2 intracellular domain	Notch1;Notch2	0.4	1	1	7908.5	13153	11508	13644	13299	16296
	O35593	26S proteasome non-ATPase regulatory subunit 14	Psmd14	21.9	5	5	211510	289110	290420	342740	346580	333960
	O35598	Disintegrin and metalloproteinase domain-containing protein 10	Adam10	4.3	3	3	172910	195440	199500	217270	217970	244200
	O35609	Secretory carrier-associated membrane protein 3	Scamp3	22.1	4	4	92822	114150	122830	130090	133680	148260
	O35639	Annexin A3	Anxa3	40.9	14	13	588720	774550	745170	832860	810300	958010
	O35643	AP-1 complex subunit beta-1	Ap1b1	17.4	16	5	219280	245810	259090	301000	298200	308600
	O35654	DNA polymerase delta subunit 2	Pold2	1.9	1	1	2821.6	4281.7	4538.9	3570.5	3403.9	4450
	O35658	Complement component 1 Q subcomponent-binding protein, mitochondrial	C1qbp	10.1	2	2	14511	17519	18116	19697	19883	20833
	O35678;O35678-2	Monoglyceride lipase	Mgll	53.1	13	13	966690	1263700	1342200	1594700	1648100	1683600
	O35682	Myeloid-associated differentiation marker	Myadm	10.9	3	3	105020	190940	154130	192570	199880	239300
	O35685	Nuclear migration protein nudC	Nudc	25.3	8	8	136130	162200	173210	180800	170580	197160
	O35691	Pinin	Pnn	3.2	2	2	78799	74971	81548	105170	117420	92151
	O35737	Heterogeneous nuclear ribonucleoprotein H;Heterogeneous nuclear ribonucleoprotein H, N-terminally processed	Hnrnph1	17.6	6	1	63837	76887	58270	71785	63885	76831
	O35841	Apoptosis inhibitor 5	Api5	5.8	2	2	78200	80883	84320	88654	95365	92334
	O35855	Branched-chain-amino-acid aminotransferase, mitochondrial	Bcat2	20.4	7	7	248540	401980	301200	414500	350080	440270
	O35857	Mitochondrial import inner membrane translocase subunit TIM44	Timm44	15.9	7	7	194680	302240	300630	346340	343030	391220
	O35864	COP9 signalosome complex subunit 5	Cops5	18.3	4	4	124530	228870	191860	223170	244990	268450
	O35887	Calumenin	Calu	33.7	9	9	407130	615910	648180	679740	698010	842550
	O35930	Platelet glycoprotein Ib alpha chain	Gp1ba	1.4	1	1	17630	30730	28165	37304	32285	40703
	O35945;Q9JHW9;Q9CZS1	Aldehyde dehydrogenase, cytosolic 1	Aldh1a7	38.9	17	10	812300	1288800	1297200	1484300	1363100	1650400
	O35955	Proteasome subunit beta type-10	Psmb10	8.1	2	2	79645	123750	118380	123510	150960	155460
	O35969;O35969-2	Guanidinoacetate N-methyltransferase	Gamt	7.6	1	1	34798	33094	35530	23210	20855	37717
	O54724;Q8CB77;Q8CDU5	Polymerase I and transcript release factor	Ptrf	57.1	27	27	3443000	5297800	5522500	5768300	5702800	6648700
	O54734	Dolichyl-diphosphooligosaccharide--protein glycosyltransferase 48 kDa subunit	Ddost	17.2	8	8	505860	680410	688900	717880	714170	825630
	O54754	Aldehyde oxidase 1	Aox1	4.1	4	4	95818	148540	137310	161730	149460	176860
	O54774	AP-3 complex subunit delta-1	Ap3d1	10.8	8	8	148640	187910	203350	211440	212600	242790
	O54794	Aquaporin-7	Aqp7	6.3	2	2	55920	91406	87060	113070	113500	116470
	O54824-2;O54824	Pro-interleukin-16;Interleukin-16	Il16	4.5	2	2	21404	28504	23558	23784	36015	30080
	O54825	Bystin	Bysl	3.4	1	1	10481	17315	15904	20654	20702	21311
	O54890	Integrin beta-3	Itgb3	1.9	1	1	8631.5	16239	15424	19438	15814	16828
	O54901	OX-2 membrane glycoprotein	Cd200	4.3	1	1	71596	99835	96074	119400	120110	125310
	O54916-3;O54916-4;O54916	RalBP1-associated Eps domain-containing protein 1	Reps1	2.1	2	1	26683	44327	36115	47722	53854	55331
	O54931-5;O54931-4;O54931-3;O54931-2;O54931	A-kinase anchor protein 2	Akap2	7.1	6	6	134280	211220	206030	222760	231390	266440
	O54962	Barrier-to-autointegration factor;Barrier-to-autointegration factor, N-terminally processed	Banf1	23.6	3	3	145800	175180	124990	150840	133140	171420
	O54984	ATPase Asna1	Asna1	4.6	2	2	196230	312240	267140	322620	311260	353440
	O54992-4;O54992-3;O54992-2;O54992-5;O54992	MAP kinase-activated protein kinase 5	Mapkapk5	2.5	1	1	65957	98258	85901	103340	95766	108540
	O54998	Peptidyl-prolyl cis-trans isomerase FKBP7	Fkbp7	8.3	2	2	42742	53491	50367	90728	67242	72231
	O55013	Trafficking protein particle complex subunit 3	Trappc3	22.2	5	5	164130	287820	263970	293970	294320	363990
	O55022	Membrane-associated progesterone receptor component 1	Pgrmc1	26.2	5	3	233490	365610	325480	385400	364870	419570
	O55023	Inositol monophosphatase 1	Impa1	21.3	6	6	375770	531520	492240	565400	552370	615750
	O55026;O55026-2	Ectonucleoside triphosphate diphosphohydrolase 2	Entpd2	12.3	6	6	400080	525940	532120	623830	590520	682880
	O55029	Coatomer subunit beta	Copb2	18	12	12	460020	657060	630170	693860	674750	802590
	O55042-2;O55042	Alpha-synuclein	Snca	47.9	4	3	105070	114230	131170	136240	125310	141380
	O55100-2;O55100	Synaptogyrin-1	Syngr1	6.3	1	1	15473	21339	19387	19804	18215	21062
	O55101	Synaptogyrin-2	Syngr2	8	1	1	4980.6	10052	8503.9	8099.8	7936.8	11787
	O55103;O55103-2	Periaxin	Prx	30.6	32	32	1169500	1541600	1727100	2576600	1831100	2557100
	O55106	Striatin	Strn	1.5	1	1	18383	22379	24413	30221	32265	31428
	O55126;O55125	Protein NipSnap homolog 2	Gbas	22.8	6	6	455180	375640	392480	417580	370270	412220
	O55131	Septin-7	Sept7	19.7	8	7	245320	354200	334020	345580	365800	422160
	O55135	Eukaryotic translation initiation factor 6	Eif6	9.8	2	2	98787	161670	131430	155800	147180	177450
	O55142	60S ribosomal protein L35a	Rpl35a	27.3	4	4	151460	224700	186410	213800	195840	255640
	O55143;O55143-2	Sarcoplasmic/endoplasmic reticulum calcium ATPase 2	Atp2a2	29	29	13	931360	1098000	1142600	1116900	1035600	1336700
	O55186	CD59A glycoprotein	Cd59a	21.1	2	2	19917	36032	26634	32727	30455	41962
	O55222	Integrin-linked protein kinase	Ilk	21.7	10	10	811440	1340500	1205600	1403300	1328100	1576500
	O55229	Choline/ethanolamine kinase	Chkb	4.8	1	1	9064.6	32278	15641	16277	27116	19613
	O55234	Proteasome subunit beta type-5	Psmb5	10.6	3	3	112070	139250	152500	165160	155880	180800
	O55239	Nicotinamide N-methyltransferase	Nnmt	11.4	3	3	86371	133180	135950	149680	160940	179430
	O55242-2;O55242	Sigma non-opioid intracellular receptor 1	Sigmar1	7.3	2	2	48533	63780	71385	79730	77366	85822
	O70133;O70133-2;O70133-3	ATP-dependent RNA helicase A	Dhx9	6.8	8	8	268350	326990	302430	357700	382480	386360
	O70152	Dolichol-phosphate mannosyltransferase subunit 1	Dpm1	10.4	2	2	46647	102240	71818	80941	74817	101360
	O70172;Q91XU3	Phosphatidylinositol 5-phosphate 4-kinase type-2 alpha;Phosphatidylinositol 5-phosphate 4-kinase type-2 gamma	Pip4k2a;Pip4k2c	4.9	2	2	36953	51169	48318	49623	56429	59045
	O70194	Eukaryotic translation initiation factor 3 subunit D	Eif3d	2.2	1	1	61063	93175	85731	82020	78712	111000
	O70200	Allograft inflammatory factor 1	Aif1	10.2	1	1	45178	31442	41212	46360	67577	40382
	O70228	Probable phospholipid-transporting ATPase IIA	Atp9a	2	2	2	37922	90552	72163	66461	69304	109570
	O70250	Phosphoglycerate mutase 2	Pgam2	31.2	9	6	2232200	270720	1095600	561110	476790	466430
	O70251	Elongation factor 1-beta	Eef1b	40.9	8	8	542370	822680	759860	873780	856790	983930
	O70252	Heme oxygenase 2	Hmox2	7.6	2	2	151970	242500	246320	244130	259390	289540
	O70258;O70258-2	Epsilon-sarcoglycan	Sgce	11	4	4	265440	421450	386640	461000	435490	510200
	O70274;Q63739	Protein tyrosine phosphatase type IVA 2	Ptp4a2	21	3	3	66229	86219	89505	103570	103500	110840
	O70305-3;O70305-2;O70305	Ataxin-2	Atxn2	3.7	3	3	79791	94921	101880	116200	113050	126660
	O70310;O70311	Glycylpeptide N-tetradecanoyltransferase 1	Nmt1	7.1	3	3	143420	279300	232850	308610	324810	344570
	O70318	Band 4.1-like protein 2	Epb41l2	45.5	42	37	1989100	3455700	3151800	3709600	3513900	4246000
	O70325-2;O70325;O70325-3	Phospholipid hydroperoxide glutathione peroxidase, mitochondrial	Gpx4	41.8	8	8	764770	1060500	941510	1116800	1013200	1181900
	O70362	Phosphatidylinositol-glycan-specific phospholipase D	Gpld1	6.6	5	5	171450	277060	254540	290040	293940	339040
	O70378	ER membrane protein complex subunit 8	Emc8	17.9	3	3	79307	159390	120670	137390	120320	168280
	O70400	PDZ and LIM domain protein 1	Pdlim1	11.3	3	3	149620	124460	158630	148060	161060	167920
	O70404	Vesicle-associated membrane protein 8	Vamp8	18.8	2	2	81953	79724	82117	93288	92951	105100
	O70423;O70423-2;Q812C9	Membrane primary amine oxidase	Aoc3	35.9	22	22	2878600	4750500	4400300	5087100	4871200	5647300
	O70435	Proteasome subunit alpha type-3	Psma3	31.4	8	8	504350	788300	741190	831450	835210	967730
	O70439	Syntaxin-7	Stx7	11.9	2	2	64395	95172	94487	105010	109540	123540
	O70456	14-3-3 protein sigma	Sfn	13.3	4	1	183770	334450	303650	362730	390670	420850
	O70475	UDP-glucose 6-dehydrogenase	Ugdh	17.2	7	7	298790	375440	359740	391460	366780	459120
	O70492	Sorting nexin-3	Snx3	28.4	6	5	291590	412970	389120	458100	452850	523040
	O70493	Sorting nexin-12	Snx12	9.7	2	1	9040.7	15039	10150	13142	12112	16033
	O70503;O70503-2	Very-long-chain 3-oxoacyl-CoA reductase	Hsd17b12	29.8	10	10	580440	803320	815200	948430	874450	1013600
	O70566	Protein diaphanous homolog 2	Diaph2	0.8	1	1	33107	55380	47956	53171	53793	62953
	O70591	Prefoldin subunit 2	Pfdn2	13.6	2	2	83657	120220	106810	127580	129570	135490
	O70622-2;O70622	Reticulon-2	Rtn2	9.3	2	2	258770	88422	189440	118700	116120	144900
	O88207-2;O88207;Q61245-2;Q61245	Collagen alpha-1(V) chain	Col5a1	4.5	7	7	363340	636350	569390	1093200	660470	915760
	O88322	Nidogen-2	Nid2	24.4	26	25	1558700	2275900	2284200	2788700	2840800	3169100
	O88342	WD repeat-containing protein 1	Wdr1	34.7	15	15	1100600	1666600	1464700	1602700	1763400	1860200
	O88351	Inhibitor of nuclear factor kappa-B kinase subunit beta	Ikbkb	2.4	2	2	14744	24845	21862	22271	26221	28034
	O88384	Vesicle transport through interaction with t-SNAREs homolog 1B	Vti1b	4.7	1	1	132280	170940	162420	178450	181400	204190
	O88393	Transforming growth factor beta receptor type 3	Tgfbr3	1.3	1	1	21515	48194	37154	46283	54534	60446
	O88428	Bifunctional 3-phosphoadenosine 5-phosphosulfate synthase 2;Sulfate adenylyltransferase;Adenylyl-sulfate kinase	Papss2	3.5	2	2	67096	94291	86113	103810	94359	121080
	O88441	Metaxin-2	Mtx2	3.8	1	1	33485	40084	41921	56845	55501	50734
	O88447	Kinesin light chain 1	Klc1	7.6	4	3	125090	185410	168120	193680	194320	227330
	O88456;Q9D7J7	Calpain small subunit 1	Capns1	28.3	7	7	356920	713500	662860	869240	899020	978590
	O88487	Cytoplasmic dynein 1 intermediate chain 2	Dync1i2	17.8	8	8	408450	784700	677740	766170	847610	925960
	O88492;O88492-2	Perilipin-4	Plin4	75.2	43	43	8157000	12341000	12429000	13066000	13107000	16885000
	O88531	Palmitoyl-protein thioesterase 1	Ppt1	8.8	2	2	82772	119590	116840	123200	132850	149470
	O88543	COP9 signalosome complex subunit 3	Cops3	10.9	4	4	102040	152050	146240	161710	167590	189670
	O88544	COP9 signalosome complex subunit 4	Cops4	16.5	5	5	235490	224340	248500	259510	254110	277000
	O88545	COP9 signalosome complex subunit 6	Cops6	9	2	2	91239	58870	67952	68940	59352	67770
	O88569;O88569-3;O88569-2	Heterogeneous nuclear ribonucleoproteins A2/B1	Hnrnpa2b1	45.9	14	14	1572800	2449400	2016300	2309100	2519500	2588700
	O88587-2;O88587	Catechol O-methyltransferase	Comt	42.8	7	7	408950	666860	650180	672200	596610	778890
	O88627	Sodium/nucleoside cotransporter 2	Slc28a2	2.3	1	1	10359	12610	9836.8	12636	12057	14059
	O88630	Golgi SNAP receptor complex member 1	Gosr1	5.2	1	1	37732	58630	57783	64921	64616	71476
	O88653	Ragulator complex protein LAMTOR3	Lamtor3	13.7	2	2	165640	248990	259430	290870	314010	297760
	O88685	26S protease regulatory subunit 6A	Psmc3	38.7	13	13	564350	679390	732050	857060	861720	845730
	O88696	ATP-dependent Clp protease proteolytic subunit, mitochondrial	Clpp	22.1	4	4	94789	131680	126550	154480	142850	145660
	O88712-2;O88712;O88712-3;P56546;P56546-2	C-terminal-binding protein 1;C-terminal-binding protein 2	Ctbp1;Ctbp2	7	2	2	107770	122960	121770	132610	133380	139610
	O88746-2;O88746	Target of Myb protein 1	Tom1	17.9	2	2	88563	125620	121880	140070	141060	158800
	O88792	Junctional adhesion molecule A	F11r	3.7	1	1	22318	27172	25818	28161	28566	32395
	O88839-3;O88839-2;O88839	Disintegrin and metalloproteinase domain-containing protein 15	Adam15	1.8	1	1	9871.8	12853	12424	19458	17688	18435
	O88844	Isocitrate dehydrogenase [NADP] cytoplasmic	Idh1	56.3	22	21	2167600	3507400	3135600	3763300	3589200	4017800
	O88851	Putative hydrolase RBBP9	Rbbp9	12.4	2	2	35531	50298	43543	58397	60588	59072
	O88874	Cyclin-K	Ccnk	3.1	1	1	6978	15001	10756	13377	16512	16196
	O88952	Protein lin-7 homolog C	Lin7c	9.6	2	2	54988	71566	61377	72004	74033	79188
	O88983	Syntaxin-8	Stx8	11.9	2	2	31619	49624	45486	50396	52876	62343
	O88990	Alpha-actinin-3	Actn3	46.8	40	31	11421000	1304400	5984800	2766100	2286900	2069900
	O89013	Leptin receptor gene-related protein	Leprot	9.9	1	1	19261	40294	23571	31154	28623	38970
	O89017	Legumain	Lgmn	8.5	3	3	13648	20788	22186	25147	24845	27985
	O89020;O89020-3;O89020-2	Afamin	Afm	16.9	9	9	323670	458670	408410	473190	462400	550780
	O89023	Tripeptidyl-peptidase 1	Tpp1	1.2	1	1	33261	50322	48990	55732	53000	69260
	O89051	Integral membrane protein 2B;BRI2, membrane form;BRI2 intracellular domain;BRI2C, soluble form;Bri23 peptide	Itm2b	14.3	3	3	154480	193300	219790	234720	240260	278640
	O89053	Coronin-1A	Coro1a	28.6	14	13	1791700	2279600	1529800	1525100	2496100	1791900
	O89079	Coatomer subunit epsilon	Cope	19.2	3	3	5967.4	9714.8	9922.4	11776	12261	13860
	O89086	RNA-binding protein 3	Rbm3	13.7	2	2	256260	483100	376740	407150	522680	538600
	O89103	Complement component C1q receptor	Cd93	2.8	1	1	9997.6	14615	15264	14557	16787	20086
	O89104	Synaptophysin-like protein 2	Sypl2	12.9	2	2	57748	4758.1	34560	11727	8547.9	14526
	O89112	LanC-like protein 1	Lancl1	3	1	1	25236	22518	27723	26632	27661	27727
	P00329	Alcohol dehydrogenase 1	Adh1	31.2	11	11	429790	768690	655500	741020	722270	875850
	P00405	Cytochrome c oxidase subunit 2	Mtco2	27.8	5	5	580720	603070	613400	692270	657570	578460
	P00493	Hypoxanthine-guanine phosphoribosyltransferase	Hprt1	43.1	8	8	298950	413760	456690	501330	537120	553010
	P00920	Carbonic anhydrase 2	Ca2	49.6	9	9	706840	1122300	1141800	1262600	1248800	1226500
	P01027;P01027-2;CON__Q2UVX4	Complement C3;Complement C3 beta chain;C3-beta-c;Complement C3 alpha chain;C3a anaphylatoxin;Acylation stimulating protein;Complement C3b alpha chain;Complement C3c alpha chain fragment 1;Complement C3dg fragment;Complement C3g fragment;Complement C3d fragment;Complement C3f fragment;Complement C3c alpha chain fragment 2	C3	31.4	47	47	2457800	4383000	3249300	4241100	4363900	4997000
	P01029;REV__Q5XG71	Complement C4-B;Complement C4 beta chain;Complement C4 alpha chain;C4a anaphylatoxin;Complement C4 gamma chain	C4b	7.3	10	10	307230	490500	441990	504710	535370	643750
	P01592	Immunoglobulin J chain	Igj	9.4	1	1	32010	48099	48226	41159	41730	54094
	P01631	Ig kappa chain V-II region 26-10		17.7	2	2	162570	388300	298120	370230	651350	499870
	P01634;P01633	Ig kappa chain V-V region MOPC 21;Ig kappa chain V19-17	Igk-V19-17	5.1	1	1	90401	207120	137750	142190	215730	183120
	P01635	Ig kappa chain V-V region K2		8.7	1	1	70090	115650	131530	181370	125660	337280
	P01636	Ig kappa chain V-V region MOPC 149		12	1	1	29761	45581	86162	122360	56016	224170
	P01638;P01637	Ig kappa chain V-V region L6;Ig kappa chain V-V region T1		26.1	2	2	174030	185940	197360	176320	163890	174770
	P01639	Ig kappa chain V-V region MOPC 41	Gm5571	10.8	1	1	34104	61822	56555	50758	65114	87686
	P01647;P01645;P01644;P01643	Ig kappa chain V-V region HP 124E1;Ig kappa chain V-V region HP 93G7;Ig kappa chain V-V region HP R16.7;Ig kappa chain V-V region MOPC 173		16.7	1	1	48539	80833	83404	99899	103570	128870
	P01649;P01648	Ig kappa chain V-V regions;Ig kappa chain V-V region HP 91A3		16.7	1	1	19620	42360	33441	35272	56598	57933
	P01660;P01668;P03977;P01673;P01672;P01671;P01670;P01669;P01667;P01666;P01665;P01664;P01657;P01656;P01654;P01659;P01655	Ig kappa chain V-III region PC 3741/TEPC 111;Ig kappa chain V-III region PC 7210;Ig kappa chain V-III region 50S10.1;Ig kappa chain V-III region PC 2485/PC 4039;Ig kappa chain V-III region PC 7940;Ig kappa chain V-III region PC 7175;Ig kappa chain V-III region PC 6684;Ig kappa chain V-III region PC 7769;Ig kappa chain V-III region PC 6308;Ig kappa chain V-III region PC 7183;Ig kappa chain V-III r…		26.1	2	2	80033	194200	158170	117090	127980	174630
	P01680	Ig kappa chain V-IV region S107B		8.5	1	1	77501	142010	92326	101630	138030	115100
	P01728;P01723;P01729;P01727;P01726	Ig lambda-2 chain V region;Ig lambda-1 chain V region;Ig lambda-2 chain V region MOPC 315;Ig lambda-1 chain V region S43;Ig lambda-1 chain V region H2020		7.7	1	1	84521	130330	154730	140210	212090	167220
	P01747;P01746	Ig heavy chain V region 36-65;Ig heavy chain V region 93G7		11.7	1	1	45601	87547	71224	68005	79237	91869
	P01820;P01819	Ig heavy chain V region PJ14;Ig heavy chain V region MOPC 141		9.6	1	1	25754	44870	68062	59789	44929	81491
	P01831	Thy-1 membrane glycoprotein	Thy1	6.2	1	1	180980	172700	189080	219950	258840	218140
	P01837	Ig kappa chain C region		75.7	6	6	768430	1217100	1345300	1104400	1408700	1494800
	P01864;P01863;P01865	Ig gamma-2A chain C region secreted form		17	4	4	516090	836140	976160	686270	818660	1083800
	P01867-2;P01867	Ig gamma-2B chain C region	Igh-3	37.6	9	9	393260	1197300	859770	773970	1288200	1366600
	P01868;P01869	Ig gamma-1 chain C region secreted form;Ig gamma-1 chain C region, membrane-bound form	Ighg1	21.9	5	5	190840	289050	205580	299560	248010	256440
	P01872;P01872-2	Ig mu chain C region	Ighm	51.5	21	21	1714800	3142300	3612500	2775300	2693800	3084100
	P01878	Ig alpha chain C region		10.5	2	2	28493	33023	29111	47037	37448	48040
	P01887	Beta-2-microglobulin	B2m	21	3	3	327850	347620	374330	425310	408590	476360
	P01898	H-2 class I histocompatibility antigen, Q10 alpha chain	H2-Q10	13.2	4	1	49588	104450	84330	106940	114810	119230
	P01899;P01897;P01896;P01900;P01895-2;P01895;P14427;P06339	H-2 class I histocompatibility antigen, D-B alpha chain;H-2 class I histocompatibility antigen, L-D alpha chain	H2-D1;H2-L	42.3	14	9	891340	1406400	1317700	1458100	1584000	1754900
	P01901;P14428;P03991;P04223;P04223-2;P14426	H-2 class I histocompatibility antigen, K-B alpha chain;H-2 class I histocompatibility antigen, K-Q alpha chain;H-2 class I histocompatibility antigen, K-W28 alpha chain;H-2 class I histocompatibility antigen, K-K alpha chain;H-2 class I histocompatibility antigen, D-K alpha chain	H2-K1;H2-D1	27.9	8	4	302270	448010	388920	402810	461640	526520
	P01942;CON__P01966;P06467	Hemoglobin subunit alpha	Hba	50.7	8	8	3814000	6051000	6476300	7219700	7687900	6739700
	P02088;P02089;CON__Q3SX09;CON__P02070;P02104	Hemoglobin subunit beta-1;Hemoglobin subunit beta-2	Hbb-b1;Hbb-b2	68	9	9	2384700	5567100	4337100	5270000	5622000	5697300
	P02463	Collagen alpha-1(IV) chain;Arresten	Col4a1	3	4	4	220020	243700	257450	309710	347860	349640
	P02468	Laminin subunit gamma-1	Lamc1	36.7	49	49	3080000	4787400	4498200	5657700	5578700	6363900
	P02469	Laminin subunit beta-1	Lamb1	28.7	49	46	2718400	4057700	3952400	4890900	4746400	5396200
	P03888	NADH-ubiquinone oxidoreductase chain 1	Mtnd1	6	1	1	20455	44795	37352	46612	43838	46886
	P03911	NADH-ubiquinone oxidoreductase chain 4	Mtnd4	3.7	2	2	63832	70901	70131	79316	66455	76469
	P03921	NADH-ubiquinone oxidoreductase chain 5	Mtnd5	4	2	2	69467	83270	78081	93211	78321	93085
	P03930	ATP synthase protein 8	Mtatp8	34.3	2	2	159090	279050	272570	271370	223610	372720
	P03987-2;P03987	Ig gamma-3 chain C region		24.3	7	7	569180	589880	456550	494070	1004600	894600
	P04117;P24526;O08716	Fatty acid-binding protein, adipocyte	Fabp4	84.1	16	16	8284100	11849000	10899000	13938000	13330000	14182000
	P04186;CON__Q3KUS7	Complement factor B;Complement factor B Ba fragment;Complement factor B Bb fragment	Cfb	13	11	11	500570	878930	797250	855180	932510	1135200
	P04247	Myoglobin	Mb	20.8	3	3	546000	111250	147690	152830	146220	273660
	P04370-5;P04370-10;P04370-4;P04370-7;P04370-9;P04370-14;P04370-13;P04370;P04370-2	Myelin basic protein	Mbp	49.1	9	2	483830	665600	700350	1041000	738720	1105300
	P04627	Serine/threonine-protein kinase A-Raf	Araf	3	2	2	66007	120250	110230	127900	133920	158770
	P04919-2;P04919	Band 3 anion transport protein	Slc4a1	17.3	13	13	698450	940760	967890	1049700	1011800	1033600
	P04925	Major prion protein	Prnp	15.7	4	4	268070	371260	374000	411450	400660	561180
	P04939	Major urinary protein 3	Mup3	10.9	2	2	68716	80929	94247	83559	101610	344240
	P05064;P05063;Q91Y97	Fructose-bisphosphate aldolase A	Aldoa	75	25	25	7357900	3015100	4820100	3631000	3223800	3754800
	P05132-2;P05132	cAMP-dependent protein kinase catalytic subunit alpha	Prkaca	16.6	7	4	368090	660940	602670	675350	658650	822770
	P05201	Aspartate aminotransferase, cytoplasmic	Got1	11.6	4	4	244530	111900	145710	131730	133110	150820
	P05202	Aspartate aminotransferase, mitochondrial	Got2	18.8	8	8	1331600	745740	834220	795910	765150	874710
	P05533	Lymphocyte antigen 6A-2/6E-1	Ly6a	15.7	1	1	16205	26577	20496	26097	24261	29652
	P05555-2;P05555	Integrin alpha-M	Itgam	1.4	1	1	2694.9	5306.9	3375	4042.2	4444.5	4468.1
	P05977;P09542;P09541	Myosin light chain 1/3, skeletal muscle isoform	Myl1	57.4	13	2	9734500	418010	5022300	1880700	1673200	1284300
	P05977-2	Myosin light chain 1/3, skeletal muscle isoform	Myl1	74.7	12	1	19245	6371.1	12334	7525.3	7571.4	7809
	P06151;P00342	L-lactate dehydrogenase A chain	Ldha	48.5	19	17	5122400	3726900	4537600	4409000	4140000	4417600
	P06330;P06328;P01757;P01756;P01754;P01750;P01749;P06329;P03980	Ig heavy chain V region AC38 205.12;Ig heavy chain V region VH558 B4;Ig heavy chain V region J558;Ig heavy chain V region MOPC 104E;Ig heavy chain V region 1-62-3;Ig heavy chain V region 102;Ig heavy chain V region 3;Ig heavy chain V region AC38 15.3;Ig heavy chain V region TEPC 1017	Ighv1-62-3;Ighv1-61	17.8	2	2	70297	114880	119980	94637	110790	130510
	P06346;P06345;P06344;P06343;P14483	H-2 class II histocompatibility antigen, A-F beta chain;H-2 class II histocompatibility antigen, A-S beta chain;H-2 class II histocompatibility antigen, A-U beta chain;H-2 class II histocompatibility antigen, A-K beta chain;H-2 class II histocompatibility antigen, A beta chain	H2-Ab1	3.2	1	1	101910	212290	114100	111540	155430	163090
	P06537-5;P06537-3;P06537-4;P06537;P06537-2;Q8VII8	Glucocorticoid receptor;Mineralocorticoid receptor	Nr3c1;Nr3c2	3.1	2	2	99479	150210	125350	157300	140860	201020
	P06683	Complement component C9	C9	5.5	3	3	75130	117750	116350	120400	133720	153950
	P06684	Complement C5;Complement C5 beta chain;Complement C5 alpha chain;C5a anaphylatoxin;Complement C5 alpha chain	C5	1.7	3	3	125190	173800	170380	189690	189840	216260
	P06728	Apolipoprotein A-IV	Apoa4	49.4	17	17	1722200	2774000	2567700	3210100	3135200	3394200
	P06745;CON__Q3ZBD7	Glucose-6-phosphate isomerase	Gpi	27.1	13	13	1954800	1516500	1885000	1896600	1767300	1689300
	P06800-6;P06800-5;P06800	Receptor-type tyrosine-protein phosphatase C	Ptprc	4.8	4	4	110650	133080	108730	104450	140120	127440
	P06801	NADP-dependent malic enzyme	Me1	51	26	26	2970000	5513700	4896800	5402100	4711300	5332800
	P06909	Complement factor H	Cfh	20.9	21	21	861010	1250100	1039700	1269500	1202400	1481400
	P07091	Protein S100-A4	S100a4	16.8	2	2	281040	447810	410370	417860	487150	509270
	P07214	SPARC	Sparc	7.6	2	2	60073	36309	53136	70180	89253	60529
	P07309	Transthyretin	Ttr	43.5	8	7	1005600	2029500	1730800	1994000	2084500	2488900
	P07310;P30275	Creatine kinase M-type	Ckm	57.2	19	17	16704000	1115600	8802100	3539800	2855000	2502600
	P07356;REV__Q8BND4	Annexin A2	Anxa2	62.5	27	27	4198600	7252700	6600800	7790800	7699100	8808000
	P07724;CON__P02768-1;P70434	Serum albumin	Alb	77.3	48	47	17038000	35179000	22655000	28588000	31834000	37692000
	P07759	Serine protease inhibitor A3K	Serpina3k	31.3	10	5	2304000	4850700	3337600	3543100	3651700	5504900
	P07901	Heat shock protein HSP 90-alpha	Hsp90aa1	30.2	23	12	892760	1283100	1264300	1504100	1428300	1493200
	P08003	Protein disulfide-isomerase A4	Pdia4	30.1	19	19	1275300	2128800	1873700	2142900	2145900	2482700
	P08030	Adenine phosphoribosyltransferase	Aprt	10.6	2	2	38906	55591	48322	51383	61716	58153
	P08032	Spectrin alpha chain, erythrocytic 1	Spta1	11.6	21	19	510880	729950	767850	856930	848780	889970
	P08074	Carbonyl reductase [NADPH] 2	Cbr2	28.7	6	6	365650	511230	477820	616480	531830	651670
	P08113	Endoplasmin	Hsp90b1	34.7	29	27	2108400	3412400	3177100	3645600	3805700	4081100
	P08121	Collagen alpha-1(III) chain	Col3a1	5	6	5	175730	357010	265520	596080	461340	668650
	P08122	Collagen alpha-2(IV) chain;Canstatin	Col4a2	3	4	4	228090	269630	287080	426070	442590	404170
	P08207	Protein S100-A10	S100a10	34	4	4	659550	1234900	995860	1041600	1006700	1311500
	P08226;CON__Q03247;Q8VHG0	Apolipoprotein E	Apoe	38.9	12	12	559810	1012200	877660	1089900	1096100	1281200
	P08228	Superoxide dismutase [Cu-Zn]	Sod1	42.9	6	6	904000	1411800	1421500	1586900	1413100	1743600
	P08249	Malate dehydrogenase, mitochondrial	Mdh2	61.5	18	18	4006400	3861300	3561600	4042700	3514900	3734100
	P08551	Neurofilament light polypeptide	Nefl	35.2	16	15	683320	875940	956840	1577100	1080700	1461900
	P08553;P46660	Neurofilament medium polypeptide	Nefm	19.3	16	15	532700	636520	671170	970230	787200	965070
	P08556;P32883-2;P32883	GTPase NRas;GTPase KRas;GTPase KRas, N-terminally processed	Nras;Kras	20.1	3	1	36949	44995	51009	53191	57885	58524
	P08752;P50149;Q3V3I2;Q8CGK7	Guanine nucleotide-binding protein G(i) subunit alpha-2	Gnai2	49.3	14	8	912560	1512700	1281100	1544200	1603700	1714000
	P09036	Serine protease inhibitor Kazal-type 3	Spink3	8.8	1	1	138980	56796	318940	47772	64397	160020
	P09055;P09055-2	Integrin beta-1	Itgb1	24.7	17	17	1366100	2087900	1897800	2436900	2438100	2677600
	P09103	Protein disulfide-isomerase	P4hb	40.3	22	22	2041600	2793300	2888700	3151900	3348200	3637100
	P09242	Alkaline phosphatase, tissue-nonspecific isozyme	Alpl	2.7	1	1	26779	42345	36178	43261	43574	48619
	P09405	Nucleolin	Ncl	20.1	14	14	973660	1474700	1215100	1302700	1483100	1545300
	P09411;P09041	Phosphoglycerate kinase 1	Pgk1	60.2	24	24	5448300	3224300	4263600	3790500	3357200	3492000
	P09470;P09470-2	Angiotensin-converting enzyme;Angiotensin-converting enzyme, soluble form	Ace	6.6	7	7	133360	221610	192900	246580	230650	283940
	P09528	Ferritin heavy chain;Ferritin heavy chain, N-terminally processed	Fth1	45.6	7	7	349770	495550	405890	433870	445750	529410
	P09602	Non-histone chromosomal protein HMG-17	Hmgn2	10	1	1	64877	38601	57768	43778	48730	68686
	P09671	Superoxide dismutase [Mn], mitochondrial	Sod2	23.9	6	6	648400	836860	799750	899000	794000	856190
	P09813	Apolipoprotein A-II;Proapolipoprotein A-II	Apoa2	18.6	2	2	350190	582140	597430	598140	523500	642860
	P09925	Surfeit locus protein 1	Surf1	7.8	2	2	8776.1	13764	12536	14307	12797	14752
	P0C0A3	Charged multivesicular body protein 6	Chmp6	6.5	1	1	24163	33456	33379	35254	39067	42942
	Q3THW5;P0C0S6	Histone H2A.V;Histone H2A.Z	H2afv;H2afz	31.2	4	2	151780	193600	176160	187240	223570	205510
	P0C8K7	Small integral membrane protein 1	Smim1	15.4	1	1	7020.9	10174	7810.5	9960.7	11381	10632
	P0CW02;P0CW03	Lymphocyte antigen 6C1;Lymphocyte antigen 6C2	Ly6c1;Ly6c2	28.2	2	2	51437	65981	61640	76803	72848	75268
	P0DN34			19.3	1	1	208960	250370	235510	261120	245540	269020
	P0DN91;P0DN90;P0DN89			8.9	1	1	32432	52843	54927	63148	51962	81615
	P0DOV1;P0DOV1-2;Q8CGE8			13.4	3	1	70416	134270	112770	130470	145840	162980
	P0DOV2			7.1	3	1	4748.3	8223.9	6920.7	8207	7832.5	9253.7
	P0DP28;P0DP27;P0DP26;Q9D6P8	Calmodulin-like protein 3	Calml3	55.7	10	10	923680	1725200	1624100	1873800	2047400	2344000
	P10107;A2BH40-4;A2BH40-2;A2BH40-3;A2BH40	Annexin A1	Anxa1	71.4	24	24	1880400	3225900	2828900	3373600	3237000	3942900
	P10126	Elongation factor 1-alpha 1	Eef1a1	46.8	19	9	2705200	3989700	3570000	4039500	3949900	4424100
	P10493	Nidogen-1	Nid1	30.8	31	30	1842100	2749600	2697300	3416600	3388200	3752400
	P10518	Delta-aminolevulinic acid dehydratase	Alad	16.7	4	4	171960	245470	239020	297440	282480	293780
	P10605	Cathepsin B;Cathepsin B light chain;Cathepsin B heavy chain	Ctsb	28	8	8	839990	1232200	1108900	1330700	1275100	1498300
	P10630;P10630-2	Eukaryotic initiation factor 4A-II;Eukaryotic initiation factor 4A-II, N-terminally processed	Eif4a2	20.4	9	1	36652	30381	35243	37596	34048	36916
	P10639	Thioredoxin	Txn	40	5	5	530120	812180	640580	804590	803960	889230
	P10649;O35660	Glutathione S-transferase Mu 1	Gstm1	59.2	14	7	1360900	1719400	1536800	1887400	1811400	1888100
	P10711;P10711-2;Q9QVN7	Transcription elongation factor A protein 1	Tcea1	10.3	3	3	45551	72152	53646	72526	70441	78415
	P10833	Ras-related protein R-Ras	Rras	24.3	5	4	52955	100820	84271	96828	89969	119600
	P10852;P10852-2	4F2 cell-surface antigen heavy chain	Slc3a2	15.4	7	7	367550	520460	551630	660430	692000	748510
	Q6ZWY9;Q64525;Q64478;P10854	Histone H2B type 1-C/E/G;Histone H2B type 2-B;Histone H2B type 1-H;Histone H2B type 1-M	Hist1h2bc;Hist2h2bb;Hist1h2bh;Hist1h2bm	46.8	7	1	2217600	2973600	2389900	2610800	3296200	2941800
	P10922	Histone H1.0;Histone H1.0, N-terminally processed	H1f0	27.3	6	6	846460	1094500	989590	1253100	1099600	1404100
	P11031	Activated RNA polymerase II transcriptional coactivator p15	Sub1	44.1	5	5	540120	527800	449570	467580	565320	511420
	P11087;P11087-2	Collagen alpha-1(I) chain	Col1a1	10.8	14	14	1743800	2644900	2108400	4935600	2848300	3839000
	P11103;P11103-2	Poly [ADP-ribose] polymerase 1	Parp1	2.2	2	2	16813	50679	27389	22428	26359	38247
	P11152	Lipoprotein lipase	Lpl	20.9	9	9	432420	600100	612180	683700	737520	731930
	P11276	Fibronectin;Anastellin	Fn1	21.2	38	38	1587700	2463100	2337100	2914800	2901100	3155300
	P11352	Glutathione peroxidase 1	Gpx1	35.3	6	6	560120	907190	884180	960010	944120	1081400
	P11404	Fatty acid-binding protein, heart	Fabp3	12	2	2	820670	256550	338010	280220	172760	173980
	P11438	Lysosome-associated membrane glycoprotein 1	Lamp1	9.1	3	3	242540	324260	309210	356760	355020	387480
	P11499	Heat shock protein HSP 90-beta	Hsp90ab1	44.1	31	18	3920000	5571900	5247500	5898000	5696000	6102500
	P11531;Q05AA6	Dystrophin	Dmd	0.9	4	4	262050	376070	330480	344750	346190	379490
	P11588	Major urinary protein 1	Mup1	31.1	6	1	231850	311470	446110	390610	554280	1727100
	P11589	Major urinary protein 2	Mup2	33.3	6	1	10847	11778	16372	12815	18680	39568
	P11610;P11609	Antigen-presenting glycoprotein CD1d2;Antigen-presenting glycoprotein CD1d1	Cd1d2;Cd1d1	4.5	2	2	94466	175960	159310	206170	204240	230510
	P11680	Properdin	Cfp	4.1	1	1	16309	33651	19858	28001	25072	36118
	P11835	Integrin beta-2	Itgb2	2.1	1	1	2979.6	4703.1	3563.8	3844.5	4437.9	4685.3
	P11881-8;P11881-7;P11881-6;P11881-5;P11881-4;P11881-2;P11881-3;P11881	Inositol 1,4,5-trisphosphate receptor type 1	Itpr1	0.7	1	1	9299.9	16358	13809	13085	14274	16689
	P11930	Nucleoside diphosphate-linked moiety X motif 19, mitochondrial	Nudt19	8.7	2	2	10635	17697	17746	17347	16656	16563
	P11983;P11983-2	T-complex protein 1 subunit alpha	Tcp1	25.5	12	12	386650	547680	523310	599820	574760	637860
	P12023-3;P12023;P12023-2	Amyloid beta A4 protein;N-APP;Soluble APP-alpha;Soluble APP-beta;C99;Beta-amyloid protein 42;Beta-amyloid protein 40;C83;P3(42);P3(40);C80;Gamma-secretase C-terminal fragment 59;Gamma-secretase C-terminal fragment 57;Gamma-secretase C-terminal fragment 50;C31	App	2.7	2	2	56583	87908	78393	89872	84268	113860
	P12242	Mitochondrial brown fat uncoupling protein 1	Ucp1	46.6	11	11	948990	479450	724030	665420	334440	151990
	P12265	Beta-glucuronidase	Gusb	2.3	1	1	33426	32969	39482	51131	58039	46993
	P12367	cAMP-dependent protein kinase type II-alpha regulatory subunit	Prkar2a	13	5	3	84906	91301	96603	94068	104940	105200
	P12382	ATP-dependent 6-phosphofructokinase, liver type	Pfkl	12.9	10	7	483800	628510	606240	658330	593960	637890
	P12787	Cytochrome c oxidase subunit 5A, mitochondrial	Cox5a	21.9	4	4	508220	507870	515270	562230	429490	503170
	P12970	60S ribosomal protein L7a	Rpl7a	33.1	9	9	397330	526970	503140	586320	568680	630890
	P13020;CON__Q3SX14	Gelsolin	Gsn	43.3	26	1	1978500	3167600	3108500	3334700	3556600	4330400
	P13020-2	Gelsolin	Gsn	45.7	26	1	9879.3	15496	14667	14878	16097	18630
	P13412;Q9WUZ5;Q8CGM2	Troponin I, fast skeletal muscle	Tnni2	45.6	8	8	7501600	434110	3284600	1353600	934290	1116700
	P13516;Q99PL7;P13011;Q6T707	Acyl-CoA desaturase 1;Acyl-CoA desaturase 2	Scd1;Scd3;Scd2	12.7	4	4	290800	473200	408680	593360	426910	529380
	P13541	Myosin-3	Myh3	20.8	47	2	2081300	99538	715390	312710	241730	226530
	P13542	Myosin-8	Myh8	36.3	79	5	1895700	122590	866060	363500	313890	312390
	P13634	Carbonic anhydrase 1	Ca1	39.5	8	8	707890	1140800	1154800	1324000	1335700	1350700
	P13707	Glycerol-3-phosphate dehydrogenase [NAD(+)], cytoplasmic	Gpd1	64.8	22	20	3621200	5127700	4279200	5026100	4674000	4870300
	P13808-2;P13808-3;P13808	Anion exchange protein 2	Slc4a2	1.4	1	1	18283	20077	20329	28479	26887	27226
	P14069	Protein S100-A6	S100a6	24.7	3	3	437920	751520	673100	745700	828170	910850
	P14106	Complement C1q subcomponent subunit B	C1qb	4.7	1	1	22594	39969	28143	36503	41421	48802
	P14115	60S ribosomal protein L27a	Rpl27a	20.9	3	3	302120	377120	304130	356740	335470	389810
	P14131	40S ribosomal protein S16	Rps16	28.1	5	5	248020	414770	387580	387110	398980	450660
	P14142	Solute carrier family 2, facilitated glucose transporter member 4	Slc2a4	3.1	2	2	113930	133020	140010	169820	169060	171560
	P14148	60S ribosomal protein L7	Rpl7	37	12	12	748720	995020	970150	1089400	1093800	1163300
	P14152	Malate dehydrogenase, cytoplasmic	Mdh1	45.8	17	17	2291700	2584900	2577400	3116500	3093900	3021700
	P14206	40S ribosomal protein SA	Rpsa	35.6	7	7	202590	412720	337680	328920	334650	447920
	P14211	Calreticulin	Calr	53.4	22	22	1929300	2754300	2645600	2944900	3022500	3315100
	P14220	Glycophorin-A	Gypa	18.5	1	1	23275	35985	40491	43242	43594	41643
	P14438;P14434;P14437;P14436;P14435;P23150;P04228;P01910;P04227	H-2 class II histocompatibility antigen, A-U alpha chain;H-2 class II histocompatibility antigen, A-B alpha chain;H-2 class II histocompatibility antigen, A-S alpha chain;H-2 class II histocompatibility antigen, A-R alpha chain;H-2 class II histocompatibility antigen, A-F alpha chain;H-2 class II histocompatibility antigen, I-E alpha chain;H-2 class II histocompatibility antigen, A-D alpha chain;…	H2-Aa	22.9	4	4	155460	181190	171280	178480	215320	194810
	P14576-2;P14576	Signal recognition particle 54 kDa protein	Srp54	6.8	1	1	22132	40810	34756	43013	43066	49882
	P14602-2;P14602;P14602-3	Heat shock protein beta-1	Hspb1	40.6	7	7	386270	500440	524990	608680	624830	713280
	P14685	26S proteasome non-ATPase regulatory subunit 3	Psmd3	21.5	11	11	345200	486240	467370	503520	492820	577110
	P14733	Lamin-B1	Lmnb1	52.9	32	27	1925600	2917800	2345800	2536800	3091200	3026700
	P14824	Annexin A6	Anxa6	70.3	46	45	4695700	7446400	7416900	7966000	8277700	9590600
	P14869	60S acidic ribosomal protein P0	Rplp0	43.5	10	10	738880	1052800	860510	1121700	1081800	1134900
	P14901	Heme oxygenase 1	Hmox1	12.1	2	2	18684	28578	31405	31828	32821	37756
	P15089	Mast cell carboxypeptidase A	Cpa3	21.1	9	9	1240300	1708300	1203300	1630800	1369800	1514300
	P15105	Glutamine synthetase	Glul	41.3	16	16	1738300	2318400	1861600	2203900	2011800	2587100
	P15306	Thrombomodulin	Thbd	1.6	1	1	37255	56612	45396	62359	52506	62486
	P15327	Bisphosphoglycerate mutase	Bpgm	21.2	5	5	257230	447800	426290	456240	437510	490780
	P15331-3;P15331;P15331-2;REV__A2TJV2;REV__Q6P542;REV__P81122;Q9D4H4-2;Q9D4H4	Peripherin	Prph	34.5	17	13	312790	387670	417520	589430	480400	599020
	P15501	Prostatic spermine-binding protein	Sbp	3.5	1	1	34887	59892	168560	62660	77958	135610
	P15508	Spectrin beta chain, erythrocytic	Sptb	8.4	15	14	412810	520310	571730	620690	631050	645160
	P15532	Nucleoside diphosphate kinase A	Nme1	43.4	6	2	20931	51505	46790	51673	64869	61295
	P15626;Q80W21	Glutathione S-transferase Mu 2	Gstm2	49.5	12	6	642740	1155300	989210	1255200	1271900	1397300
	P15864;Q07133;REV__Q9QYP6	Histone H1.2	Hist1h1c	34	9	2	270490	363890	267590	270890	346700	342180
	P16015	Carbonic anhydrase 3	Ca3	78.5	17	17	4446300	6894100	6072500	6642400	6521100	7925300
	P16045	Galectin-1	Lgals1	74.8	10	10	2613200	3934700	3769800	4449900	4085100	5076500
	P16110	Galectin-3	Lgals3	13.3	3	3	64697	139500	108180	104150	108960	160180
	P16125	L-lactate dehydrogenase B chain	Ldhb	40.4	13	11	1364800	1501000	1488200	1787900	1700100	1688800
	P16330;P16330-2	2,3-cyclic-nucleotide 3-phosphodiesterase	Cnp	18.6	6	6	259620	335530	321040	455880	383640	459760
	P16332	Methylmalonyl-CoA mutase, mitochondrial	Mut	14.3	9	9	482170	687920	641100	810850	714660	807130
	P16406	Glutamyl aminopeptidase	Enpep	12.1	11	10	224820	388810	343020	424230	377560	477200
	P16460	Argininosuccinate synthase	Ass1	6.1	3	3	161500	202030	173810	206130	239710	256410
	P16546	Spectrin alpha chain, non-erythrocytic 1	Sptan1	52.7	117	2	7550700	11376000	10809000	12568000	12510000	14166000
	P16546-2	Spectrin alpha chain, non-erythrocytic 1	Sptan1	52.9	116	1	43727	70660	67489	78600	74965	91566
	P16675	Lysosomal protective protein;Lysosomal protective protein 32 kDa chain;Lysosomal protective protein 20 kDa chain	Ctsa	9.9	4	4	89341	111330	117350	137970	136080	148760
	P16858;Q64467;Q920R0	Glyceraldehyde-3-phosphate dehydrogenase	Gapdh	58.9	17	17	6379000	2670100	4583500	3870300	3843100	3231900
	P17047-3;P17047;P17047-2	Lysosome-associated membrane glycoprotein 2	Lamp2	6	3	3	175540	298070	260500	289810	284840	353800
	P17095-1;P17095	High mobility group protein HMG-I/HMG-Y	Hmga1	25	2	2	75496	133810	97789	98331	111710	141890
	P17156	Heat shock-related 70 kDa protein 2	Hspa2	29.4	16	5	105390	156530	160360	181390	186790	211950
	P17182	Alpha-enolase	Eno1	66.4	25	20	7952600	7261600	7554200	7605800	7176600	7159600
	P17183	Gamma-enolase	Eno2	21.4	8	2	174550	33697	82742	65681	55975	58475
	P17225;Q91Z31;Q91Z31-2;B2RU80	Polypyrimidine tract-binding protein 1	Ptbp1	13.7	5	3	357510	792890	605940	710270	771920	859490
	P17426-2;P17426	AP-2 complex subunit alpha-1	Ap2a1	7.5	7	2	52081	83240	77555	76936	81820	95165
	P17427	AP-2 complex subunit alpha-2	Ap2a2	24.1	21	16	797390	1147800	1051600	1252800	1188000	1423200
	P17439	Glucosylceramidase	Gba	9.1	3	3	58353	71873	70318	77047	72738	83864
	P17563;Q63836	Selenium-binding protein 1;Selenium-binding protein 2	Selenbp1;Selenbp2	56.1	21	21	1344000	2210700	1949800	2279600	2387100	2645000
	P17665	Cytochrome c oxidase subunit 7C, mitochondrial	Cox7c	14.3	1	1	129480	213880	187590	192620	165760	212560
	P17710-3;P17710-4;P17710;P17710-2	Hexokinase-1	Hk1	14.1	12	10	342630	532270	483730	573710	569360	620860
	P17742;Q9D868-2;Q9D868	Peptidyl-prolyl cis-trans isomerase A;Peptidyl-prolyl cis-trans isomerase A, N-terminally processed	Ppia	62.2	13	12	3171400	4314900	3991900	4255000	4293500	4759100
	P17751	Triosephosphate isomerase	Tpi1	62.2	14	14	3430300	2385400	2887600	2830500	2872500	2978300
	P17809	Solute carrier family 2, facilitated glucose transporter member 1	Slc2a1	2	1	1	16471	23577	22429	32994	30139	32966
	Q61696;P17879	Heat shock 70 kDa protein 1A;Heat shock 70 kDa protein 1B	Hspa1a;Hspa1b	18.9	9	3	68216	114350	92729	121660	103300	130540
	P17918	Proliferating cell nuclear antigen	Pcna	14.2	3	3	30736	35631	34975	39966	40673	42509
	P18052-2;P18052	Receptor-type tyrosine-protein phosphatase alpha	Ptpra	1.4	1	1	48438	78839	63273	92125	77889	99019
	P18242	Cathepsin D	Ctsd	30.2	10	10	918040	1397400	1456700	1444500	1452300	1831600
	P18419	Seminal vesicle secretory protein 4	Svs4	57.5	4	4	2063800	230430	134240	152870	154180	171380
	P18531	Ig heavy chain V region 3-6	Ighv3-6	13.8	1	1	31176	54070	40609	38626	56573	69916
	P18572-2;P18572	Basigin	Bsg	17.2	4	4	365100	464460	439190	493250	459820	502520
	P18654;Q9WUT3;P18653	Ribosomal protein S6 kinase alpha-3	Rps6ka3	15.9	10	10	474130	691630	702120	817570	798090	915000
	P18760	Cofilin-1	Cfl1	71.7	14	11	1564900	2089700	1789900	1688000	1814000	2097200
	P18872-2;P18872	Guanine nucleotide-binding protein G(o) subunit alpha	Gnao1	19.5	6	3	111890	154070	167110	196410	200680	208400
	P19096;Q3UZW7-2;Q3UZW7;Q99P21	Fatty acid synthase;[Acyl-carrier-protein] S-acetyltransferase;[Acyl-carrier-protein] S-malonyltransferase;3-oxoacyl-[acyl-carrier-protein] synthase;3-oxoacyl-[acyl-carrier-protein] reductase;3-hydroxyacyl-[acyl-carrier-protein] dehydratase;Enoyl-[acyl-carrier-protein] reductase;Oleoyl-[acyl-carrier-protein] hydrolase	Fasn	47.6	96	95	15798000	25153000	19646000	26259000	20426000	20924000
	P19157;P46425	Glutathione S-transferase P 1;Glutathione S-transferase P 2	Gstp1;Gstp2	29	5	5	402890	646740	597950	632930	627140	749620
	P19221;CON__P00735	Prothrombin;Activation peptide fragment 1;Activation peptide fragment 2;Thrombin light chain;Thrombin heavy chain	F2	23.3	12	12	419260	718100	630370	727600	747930	911500
	P19246	Neurofilament heavy polypeptide	Nefh	7.6	8	7	282270	391360	423650	669530	474880	644610
	P19253	60S ribosomal protein L13a	Rpl13a	33.5	7	7	454530	642080	552170	643500	616500	742040
	P19324	Serpin H1	Serpinh1	38.1	14	14	1245700	1767500	2172600	2374300	2291000	2655300
	P19536	Cytochrome c oxidase subunit 5B, mitochondrial	Cox5b	28.9	4	4	525050	545470	529650	613310	473350	553880
	P19783	Cytochrome c oxidase subunit 4 isoform 1, mitochondrial	Cox4i1	45.6	7	7	1204600	1199300	1198000	1356100	1146200	1177100
	P19973;P19973-2;REV__Q80WG7	Lymphocyte-specific protein 1	Lsp1	21.5	6	6	302230	428570	359140	333820	449030	481540
	P20029	78 kDa glucose-regulated protein	Hspa5	47	28	25	2358500	3286300	3378400	3814700	3903600	4057000
	P20060	Beta-hexosaminidase subunit beta	Hexb	6.9	3	3	59767	100930	89434	95076	100810	116240
	P20065-2;P20065;CON__P21752	Thymosin beta-4;Hematopoietic system regulatory peptide	Tmsb4x	75	4	3	804430	567960	1243200	2052200	2015000	1422300
	P20108	Thioredoxin-dependent peroxide reductase, mitochondrial	Prdx3	36.2	7	7	505610	525030	503950	580370	524650	509090
	P20152;CON__Q9DCV7;CON__Q3KNV1;CON__P08729;Q9DCV7;CON__Q9H552;CON__Q9NSB2;CON__Q6ISB0;P03995-2;P03995;CON__H-INV:HIT000292931;CON__Q61726;CON__O43790;CON__Q6NT21;CON__P78385;CON__Q14533;CON__Q8N1N4-2;CON__Q7RTT2;CON__P07744;Q9ERE2;P97861;Q6IMF0;Q9Z2T6;P07744;Q99M73	Vimentin	Vim	76	40	31	7077300	10909000	11323000	12615000	13546000	15061000
	P20801	Troponin C, skeletal muscle	Tnnc2	55.6	7	7	3323000	233460	1874700	843540	655200	576500
	P20918;CON__P06868	Plasminogen;Plasmin heavy chain A;Activation peptide;Angiostatin;Plasmin heavy chain A, short form;Plasmin light chain B	Plg	35.1	20	20	957670	1628700	1259700	1585400	1506300	1908000
	P21107-2			56.9	20	9	1278700	1191000	1440600	1289900	1440200	1492300
	P21126	Ubiquitin-like protein 4A	Ubl4a	24.8	3	3	51849	79487	71057	78290	85128	93336
	P21278;P30677	Guanine nucleotide-binding protein subunit alpha-11	Gna11	20.1	6	4	171240	267490	229650	272990	271450	305310
	P21279	Guanine nucleotide-binding protein G(q) subunit alpha	Gnaq	24.5	8	6	455660	735270	643990	811580	851870	891670
	P21300	Aldose reductase-related protein 1	Akr1b7	20.9	8	2	41476	69122	62330	72899	68919	87034
	P21460	Cystatin-C	Cst3	7.9	1	1	69887	81462	91403	85202	88169	99212
	P21550	Beta-enolase	Eno3	48.8	22	16	7442300	695680	3490900	1694100	1609000	1307900
	P21614	Vitamin D-binding protein	Gc	47.1	20	20	1694100	2895800	2244700	2908300	2861900	3505900
	P21619;P21619-2	Lamin-B2	Lmnb2	30	18	13	552730	880710	708080	879030	855640	981670
	P21812;P11034	Mast cell protease 4	Mcpt4	18.3	4	4	323660	431680	363720	470300	413870	428420
	P21844	Chymase	Cma1	9.3	2	2	128890	185780	130980	179210	153190	163410
	P21845-2;P21845	Tryptase beta-2	Tpsb2	4.8	1	1	25177	42051	31522	37216	36093	40629
	P21958	Antigen peptide transporter 1	Tap1	2.6	2	2	121860	172970	162110	160420	199000	212370
	P21981	Protein-glutamine gamma-glutamyltransferase 2	Tgm2	42.1	22	22	1452300	2249200	2006300	2365300	2231600	2679800
	P22315	Ferrochelatase, mitochondrial	Fech	11	4	4	108750	132030	137060	155460	151070	162110
	P22599	Alpha-1-antitrypsin 1-2	Serpina1b	40	14	3	295710	467660	437050	451510	497650	603330
	P22892	AP-1 complex subunit gamma-1	Ap1g1	4.9	3	3	91263	86760	96397	100910	93992	105480
	P22907-2;P22907	Porphobilinogen deaminase	Hmbs	2.3	1	1	60032	60280	69583	68073	65783	80527
	P23116	Eukaryotic translation initiation factor 3 subunit A	Eif3a	12.9	16	16	408480	605120	573940	695150	682670	772880
	P23198	Chromobox protein homolog 3	Cbx3	17.5	3	3	128120	171290	136750	162850	186950	184990
	P23249	Putative helicase MOV-10	Mov10	1.4	1	1	8792.1	10219	10797	12877	11804	14282
	P23492;Q8QZW3	Purine nucleoside phosphorylase	Pnp	36.3	8	8	519170	704900	649410	800350	732920	812330
	P23506;P23506-2	Protein-L-isoaspartate(D-aspartate) O-methyltransferase	Pcmt1	16.7	3	3	96680	112740	120890	128490	128340	149930
	P23591	GDP-L-fucose synthase	Tsta3	8.7	2	2	55858	70112	69792	78512	82368	87520
	P23780	Beta-galactosidase	Glb1	4.6	3	3	121450	173480	193590	197870	214710	257400
	P23927	Alpha-crystallin B chain	Cryab	33.1	4	4	145620	58531	77354	93199	80828	123190
	P23953	Carboxylesterase 1C	Ces1c	30.3	14	12	626750	1107800	1088300	1095700	1183300	1345900
	P24270	Catalase	Cat	60	26	26	2307600	3818200	3625300	4182300	3793300	4680800
	P24369	Peptidyl-prolyl cis-trans isomerase B	Ppib	47.7	10	10	713890	983900	997620	1092300	1134100	1244000
	P24452	Macrophage-capping protein	Capg	22.7	7	7	388020	413630	431890	431730	466530	495250
	P24472	Glutathione S-transferase A4	Gsta4	19.8	5	3	166190	328050	248730	296570	280740	358500
	P24527	Leukotriene A-4 hydrolase	Lta4h	28.6	16	16	835920	1233500	1184900	1270200	1363200	1475600
	P24547	Inosine-5-monophosphate dehydrogenase 2	Impdh2	6.2	3	2	38449	58918	53411	60668	65469	68599
	P24549	Retinal dehydrogenase 1	Aldh1a1	29.5	13	6	234270	321020	322640	379820	368820	411760
	P24668	Cation-dependent mannose-6-phosphate receptor	M6pr	23	4	4	75679	92803	97559	110300	111260	123830
	P25444;Q6Y4S4-2;Q6Y4S4	40S ribosomal protein S2	Rps2	40.6	13	13	1014800	1535700	1366400	1500800	1483200	1695600
	P25446	Tumor necrosis factor receptor superfamily member 6	Fas	4.6	1	1	15035	21404	28665	19954	16627	22814
	P25911-2;P25911;P08103-2;P08103	Tyrosine-protein kinase Lyn	Lyn	9.2	4	3	185910	247530	244230	255170	269250	280560
	P25962;P25962-2	Beta-3 adrenergic receptor	Adrb3	6.8	2	2	12441	22683	16134	26192	21813	25172
	P26039;REV__P97931-2;REV__P97931	Talin-1	Tln1	43.9	77	64	3775600	5441200	5186200	6019700	6193300	6575800
	P26040	Ezrin	Ezr	15.2	11	1	49044	73479	59481	56361	79582	77137
	P26041	Moesin	Msn	48.5	32	21	2078100	3497100	3009900	3286400	3667200	3955600
	P26043	Radixin	Rdx	31.9	22	11	497960	646950	636880	702780	737460	804460
	P26231;Q61301-2;Q61301-3;Q61301	Catenin alpha-1	Ctnna1	8.3	6	6	216040	264820	273180	295320	292520	322070
	P26262	Plasma kallikrein;Plasma kallikrein heavy chain;Plasma kallikrein light chain	Klkb1	7.4	4	4	147470	128230	130130	153390	148380	163010
	P26350	Prothymosin alpha;Prothymosin alpha, N-terminally processed;Thymosin alpha	Ptma	35.1	5	5	390400	525010	508160	550740	710420	628610
	P26369	Splicing factor U2AF 65 kDa subunit	U2af2	8.2	4	4	83055	142450	110160	128930	148220	148160
	P26443;Q9D9C6	Glutamate dehydrogenase 1, mitochondrial	Glud1	40.1	19	19	1536500	2037100	1883000	2244200	2188100	2335500
	P26450;O08908	Phosphatidylinositol 3-kinase regulatory subunit alpha;Phosphatidylinositol 3-kinase regulatory subunit beta	Pik3r1;Pik3r2	2.2	2	2	14311	24205	23898	18313	17824	32088
	P26516	26S proteasome non-ATPase regulatory subunit 7	Psmd7	6.2	2	2	171640	222770	217190	214120	202150	252930
	P26618-2;P26618	Platelet-derived growth factor receptor alpha	Pdgfra	1.3	1	1	10815	26140	16015	30225	25697	31892
	P26638	Serine--tRNA ligase, cytoplasmic	Sars	11.3	5	5	131960	221350	206420	242210	254710	263140
	P26645	Myristoylated alanine-rich C-kinase substrate	Marcks	30.1	5	5	227950	451940	371960	401800	397680	501660
	P26883	Peptidyl-prolyl cis-trans isomerase FKBP1A	Fkbp1a	25	2	2	262420	183070	237900	249530	233980	239400
	P27546	Microtubule-associated protein 4	Map4	30.8	22	1	752890	887690	1009800	1138400	1144400	1328300
	P27546-2;P27546-3;P27546-4	Microtubule-associated protein 4	Map4	30.7	22	1	26994	40916	40696	40053	43235	54117
	P27573	Myelin protein P0	Mpz	27.8	8	8	884720	1107900	1273000	1917900	1348700	1828000
	P27601	Guanine nucleotide-binding protein subunit alpha-13	Gna13	14.6	5	5	103390	157760	146320	162330	163740	177360
	P27612	Phospholipase A-2-activating protein	Plaa	4.4	2	2	35313	50096	51297	49120	45671	61708
	P27659	60S ribosomal protein L3	Rpl3	23.6	10	10	413320	567780	497500	573100	566210	636420
	P27773	Protein disulfide-isomerase A3	Pdia3	46.7	24	24	2094400	3258200	2996700	3305600	3408500	3811900
	P28063	Proteasome subunit beta type-8	Psmb8	19.2	4	4	144730	188200	184990	210250	219870	223630
	P28076	Proteasome subunit beta type-9	Psmb9	8.7	2	2	69525	107010	97903	120070	130060	136900
	P28271	Cytoplasmic aconitate hydratase	Aco1	34.8	26	26	1378600	1984900	1684300	2215700	2140800	2175800
	P28352	DNA-(apurinic or apyrimidinic site) lyase;DNA-(apurinic or apyrimidinic site) lyase, mitochondrial	Apex1	19.2	4	4	176750	282420	222870	286020	281320	310090
	P28474;Q64437	Alcohol dehydrogenase class-3	Adh5	25.9	10	10	836920	964640	853930	984660	947100	1099900
	P28481-4			0.8	1	1	20115	30866	25125	70397	37000	49798
	P28650;P28650-2;P46664	Adenylosuccinate synthetase isozyme 1	Adssl1	11.6	4	4	239810	83603	166910	100460	115740	104360
	P28653	Biglycan	Bgn	41.7	13	12	700240	1122600	1062900	1362600	1243000	1449800
	P28654;REV__Q91VC4	Decorin	Dcn	40.1	14	13	2063200	3152400	2701800	3347200	3028700	3930800
	P28656	Nucleosome assembly protein 1-like 1	Nap1l1	18.2	5	4	141550	259130	205340	247140	240510	303660
	P28658	Ataxin-10	Atxn10	9.1	3	3	83027	130140	131220	144130	144930	167890
	P28659-2;P28659-3;P28659;P28659-4	CUGBP Elav-like family member 1	Celf1	2.7	1	1	43315	55677	50112	53302	53811	64637
	P28660-2;P28660	Nck-associated protein 1	Nckap1	3.4	3	3	50027	62123	67602	84934	84911	88042
	P28665;P28666;B2KFW1-2;B2KFW1	Murinoglobulin-1;Murinoglobulin-2	Mug1;Mug2	22	28	28	2915800	3333900	3123900	4495900	4308500	1620000
	P28667	MARCKS-related protein	Marcksl1	17	1	1	7785.6	8345.4	8831.5	8108.6	7630.8	6822.4
	P28740;P28740-2;P28740-1	Kinesin-like protein KIF2A	Kif2a	2.6	2	2	16299	31883	29047	29286	33539	38672
	P28798	Granulins;Acrogranin;Granulin-1;Granulin-2;Granulin-3;Granulin-4;Granulin-5;Granulin-6;Granulin-7	Grn	9.7	4	4	145020	141890	132650	224920	204080	197390
	P28843	Dipeptidyl peptidase 4;Dipeptidyl peptidase 4 membrane form;Dipeptidyl peptidase 4 soluble form	Dpp4	3	3	3	114700	145390	139030	161520	166210	184550
	P29341	Polyadenylate-binding protein 1	Pabpc1	18.6	12	12	451870	684700	664750	716670	757340	824990
	P29351-3;P29351;P29351-2	Tyrosine-protein phosphatase non-receptor type 6	Ptpn6	10.6	4	4	102030	136700	102630	108880	131060	120270
	P29391;P49945	Ferritin light chain 1;Ferritin light chain 2	Ftl1;Ftl2	55.7	7	7	539530	819930	775180	849400	970390	1016300
	P29416	Beta-hexosaminidase subunit alpha	Hexa	3.6	1	1	8167.3	9292.4	11395	11242	11914	13066
	P29595	NEDD8	Nedd8	35.8	4	3	264320	443690	397160	416940	458310	521080
	P29699;CON__P12763	Alpha-2-HS-glycoprotein	Ahsg	29	8	8	780740	1381000	929530	1305000	1155800	1418600
	P29788	Vitronectin	Vtn	6.3	2	2	51449	76610	69161	72939	69006	89424
	P30115;P13745;P10648	Glutathione S-transferase A3	Gsta3	36.2	8	6	601570	1056700	882820	1210200	1135800	1310800
	P30412	Peptidyl-prolyl cis-trans isomerase C	Ppic	20.8	3	3	91647	134620	157210	158920	167980	205380
	P30416	Peptidyl-prolyl cis-trans isomerase FKBP4;Peptidyl-prolyl cis-trans isomerase FKBP4, N-terminally processed	Fkbp4	3.9	2	2	28341	46604	30676	42253	39227	44164
	P30557-3			4.1	1	1	9985	17495	18364	19317	14770	19695
	P30681	High mobility group protein B2	Hmgb2	18.1	4	3	265700	319680	236770	218310	321910	292770
	P30933	Seminal vesicle secretory protein 5	Svs5	42.6	3	3	1391100	113730	78393	104540	89070	102460
	P30999-2;P30999-3;P30999	Catenin delta-1	Ctnnd1	3.3	3	3	128050	199520	199890	220790	222560	247500
	P31001	Desmin	Des	35.6	19	13	1382600	631640	884080	682860	735240	904650
	P31230	Aminoacyl tRNA synthase complex-interacting multifunctional protein 1;Endothelial monocyte-activating polypeptide 2	Aimp1	2.6	1	1	18158	28129	26276	26743	29100	34462
	P31324	cAMP-dependent protein kinase type II-beta regulatory subunit	Prkar2b	41.6	15	13	1201000	1968300	1756000	2159900	1989800	2308800
	P31428	Dipeptidase 1	Dpep1	31.2	10	10	340300	584090	496050	593100	564050	688380
	P31532	Serum amyloid A-4 protein	Saa4	9.2	1	1	31726	38234	42239	41723	43187	40895
	P31649	Sodium- and chloride-dependent GABA transporter 2	Slc6a13	1.3	1	1	17024	26541	24504	47494	20802	34873
	P31786;REV__Q8BL95	Acyl-CoA-binding protein	Dbi	75.9	12	12	1741400	2170700	2002000	2761600	2640900	2556400
	P31938	Dual specificity mitogen-activated protein kinase kinase 1	Map2k1	14.5	4	2	145550	163540	188410	213800	224370	227550
	P31996;P31996-2	Macrosialin	Cd68	4.9	2	2	38515	61181	53746	57955	64416	70634
	P32020;P32020-2	Non-specific lipid-transfer protein	Scp2	29.6	17	17	1551600	2251700	2249700	2639800	2654600	2966800
	P32067;O55028	Lupus La protein homolog	Ssb	7.2	4	4	147150	196480	191460	209170	213040	230880
	P32261;CON__P41361;D3YYM4	Antithrombin-III	Serpinc1	40.6	19	19	1194600	2427800	1971700	2195600	2367400	2770900
	P32848	Parvalbumin alpha	Pvalb	83.6	12	12	9174000	684330	4713700	1986800	1631600	1344300
	P32921-2;P32921	Tryptophan--tRNA ligase, cytoplasmic;T1-TrpRS;T2-TrpRS	Wars	22.1	9	9	315340	436640	404270	487830	481630	523700
	P33267	Cytochrome P450 2F2	Cyp2f2	2.4	1	1	2265.8	4244.7	3351.5	4138.7	4079.1	4829
	P33622	Apolipoprotein C-III	Apoc3	46.5	3	3	51619	63941	75463	99549	92402	91130
	P34022	Ran-specific GTPase-activating protein	Ranbp1	20.7	4	4	236900	333550	317790	354460	377580	385700
	P34152-9;P34152-6;P34152-5;P34152;P34152-4;P34152-2	Focal adhesion kinase 1	Ptk2	2.8	1	1	8493	17331	14969	15975	17577	19596
	P34884	Macrophage migration inhibitory factor	Mif	27.8	2	2	7453.2	11527	8892.3	11880	12264	11436
	P34914;P34914-2	Bifunctional epoxide hydrolase 2;Cytosolic epoxide hydrolase 2;Lipid-phosphate phosphatase	Ephx2	41.9	15	15	1376200	2585800	2222500	2825400	2403100	2737200
	P34928	Apolipoprotein C-I;Truncated apolipoprotein C-I	Apoc1	10.2	1	1	71614	266080	235470	308130	352530	389230
	P35123	Ubiquitin carboxyl-terminal hydrolase 4	Usp4	1.2	1	1	21562	25490	30189	29577	33476	33601
	P35235;P35235-1	Tyrosine-protein phosphatase non-receptor type 11	Ptpn11	11	6	6	174770	251370	246880	287330	293290	310920
	P35276	Ras-related protein Rab-3D	Rab3d	20.5	5	3	91601	128610	126820	147250	139520	154470
	P35278;Q91Z61;Q5PR73	Ras-related protein Rab-5C	Rab5c	39.4	7	4	557790	887560	783400	909270	940850	1074000
	P35279-2;P35279;P61294;Q8BHD0	Ras-related protein Rab-6A;Ras-related protein Rab-6B	Rab6a;Rab6b	30.3	6	6	387910	486630	497600	542490	511670	596880
	P35282	Ras-related protein Rab-21	Rab21	21.2	4	3	197860	271430	237920	266880	259380	312360
	P35285;Q921E2	Ras-related protein Rab-22A	Rab22a	18.6	4	4	39163	86655	61832	70940	67422	100080
	P35288	Ras-related protein Rab-23	Rab23	6.8	1	1	7842.9	13767	12029	14170	15030	16303
	P35293	Ras-related protein Rab-18	Rab18	34	6	5	352700	487930	489950	549840	551650	602920
	P35330	Intercellular adhesion molecule 2	Icam2	3.6	1	1	48297	51274	54656	68060	71410	67171
	P35486	Pyruvate dehydrogenase E1 component subunit alpha, somatic form, mitochondrial	Pdha1	36.4	13	13	1328100	1676500	1459000	1513500	1265300	1409600
	P35505	Fumarylacetoacetase	Fah	30.8	10	10	721620	1121200	992400	1240300	1186700	1372400
	P35550	rRNA 2-O-methyltransferase fibrillarin	Fbl	4	1	1	77063	98255	77036	90634	93841	105450
	P35564	Calnexin	Canx	35.4	23	23	1344700	2686300	2188400	2235700	2186900	2982000
	P35585	AP-1 complex subunit mu-1	Ap1m1	6.6	2	2	77869	78027	86250	90729	89994	99431
	P35700	Peroxiredoxin-1	Prdx1	50.3	11	10	2258100	2827900	2854000	3101100	2997300	3216200
	P35762	CD81 antigen	Cd81	21.2	3	3	213920	377520	301700	388540	338980	463290
	P35821	Tyrosine-protein phosphatase non-receptor type 1	Ptpn1	4.6	2	2	123070	163450	159400	182660	201230	193600
	P35922-9;P35922-8;P35922-3;P35922-7;P35922-2;P35922;P35922-11;P35922-10;P35922-5;P35922-4;P35922-12;P35922-6;Q9WVR4	Fragile X mental retardation protein 1 homolog	Fmr1	11.6	5	4	87129	113860	128800	131870	125800	151700
	P35979	60S ribosomal protein L12	Rpl12	44.8	5	5	297490	408230	359470	431200	408630	452960
	P35980	60S ribosomal protein L18	Rpl18	24.5	5	5	629840	713440	828540	893190	921180	971880
	P36371	Antigen peptide transporter 2	Tap2	5	3	3	78291	106380	106550	115380	129930	137050
	P36536	GTP-binding protein SAR1a	Sar1a	24.2	5	3	128350	86926	141110	196660	185250	144810
	P36993-4;P36993;P36993-3;P36993-5	Protein phosphatase 1B	Ppm1b	3.6	2	2	92817	144860	131790	144420	145470	172600
	P37040	NADPH--cytochrome P450 reductase	Por	32.9	19	19	1357700	1834900	1707500	2116400	2054800	2173500
	P37804	Transgelin	Tagln	56.2	12	11	1124900	2187200	1549200	2319900	1772700	2168200
	P37889-2;P37889	Fibulin-2	Fbln2	2.7	2	2	48883	81135	65046	91564	81399	94759
	P38060	Hydroxymethylglutaryl-CoA lyase, mitochondrial	Hmgcl	7.4	2	2	130760	163440	162220	188860	190260	200310
	P38647	Stress-70 protein, mitochondrial	Hspa9	55.2	34	33	2990100	3972200	3788600	4503500	4276400	4239600
	P39053-5;P39053-6;P39053-4;P39053;P39053-3	Dynamin-1	Dnm1	7.3	6	2	51709	73359	71786	76480	75559	79359
	P39054;P39054-2	Dynamin-2	Dnm2	19	15	9	545730	792760	812190	864820	878800	994930
	P39061-2;P39061-1;P39061	Collagen alpha-1(XVIII) chain;Endostatin	Col18a1	4	4	4	154670	169900	184390	221910	217190	233280
	P39447	Tight junction protein ZO-1	Tjp1	6.3	9	9	383900	531920	540880	577450	595190	685490
	P40124;Q9CYT6	Adenylyl cyclase-associated protein 1	Cap1	37.3	13	13	597030	861100	760070	847290	908890	971750
	P40142	Transketolase	Tkt	44	24	24	3921200	5972700	5003200	5548500	5085500	5243900
	P40240	CD9 antigen	Cd9	3.1	1	1	256240	492550	447180	536740	419330	632430
	P40336;P40336-2	Vacuolar protein sorting-associated protein 26A	Vps26a	24.8	8	7	543510	858110	813830	938700	903880	1027200
	P40936	Indolethylamine N-methyltransferase	Inmt	23.1	7	7	485780	693200	472240	763120	723940	738540
	P41105	60S ribosomal protein L28	Rpl28	27	4	4	328800	438980	382540	481250	455870	547400
	P41216;Q8JZR0	Long-chain-fatty-acid--CoA ligase 1	Acsl1	48.9	35	35	5142000	8237500	7798300	8894200	8400100	9941200
	P41241	Tyrosine-protein kinase CSK	Csk	2.4	1	1	17353	21356	21285	23256	25496	24933
	P41731	CD63 antigen	Cd63	4.6	1	1	51627	101980	80087	96154	100140	121040
	P42125	Enoyl-CoA delta isomerase 1, mitochondrial	Eci1	35.6	10	10	631110	756360	729910	927640	824710	793020
	P42208	Septin-2	Sept2	30.2	9	9	406040	689370	583660	685700	720670	818040
	P42225	Signal transducer and activator of transcription 1	Stat1	15.2	9	9	259450	307160	304610	316680	369460	364460
	P42227-2;P42227-3;P42227	Signal transducer and activator of transcription 3	Stat3	3.5	2	2	21072	33008	26307	28288	35834	32306
	P42230;P42232	Signal transducer and activator of transcription 5A;Signal transducer and activator of transcription 5B	Stat5a;Stat5b	5.4	4	4	203480	236670	250510	269400	277160	274990
	P42567;P42567-2	Epidermal growth factor receptor substrate 15	Eps15	5.7	3	3	36979	54255	55594	63041	69464	65733
	P42669	Transcriptional activator protein Pur-alpha	Pura	22.1	5	4	214690	343510	315330	370730	359450	407280
	P42932	T-complex protein 1 subunit theta	Cct8	37	18	17	891430	1233200	1194500	1377400	1341800	1457700
	P43025	Tetranectin	Clec3b	24.8	5	5	405710	570910	494000	632630	550980	712710
	P43274	Histone H1.4	Hist1h1e	32.9	9	3	357430	464110	422830	429520	479710	572600
	P43275	Histone H1.1	Hist1h1a	22.5	5	3	331400	457750	337750	273550	444290	423940
	P43276	Histone H1.5	Hist1h1b	29.6	9	7	675130	938020	794200	744630	925800	1028500
	P43277	Histone H1.3	Hist1h1d	32.6	9	1	2533700	3370100	2570600	2514500	3124900	3337000
	P43883	Perilipin-2	Plin2	8.5	2	2	13729	22456	22279	22562	24215	25326
	P45376	Aldose reductase	Akr1b1	46.8	16	16	1671100	2029800	1881100	2099200	1930600	2324900
	P45377	Aldose reductase-related protein 2	Akr1b8	25.6	9	3	330290	508150	455870	498630	478110	594050
	P45591	Cofilin-2	Cfl2	47	7	4	225890	144480	198500	184520	172870	187650
	P45878	Peptidyl-prolyl cis-trans isomerase FKBP2	Fkbp2	14.3	4	4	139890	221230	199560	230020	220250	263000
	P45952	Medium-chain specific acyl-CoA dehydrogenase, mitochondrial	Acadm	42.8	16	16	1781600	2276500	2138800	2382500	2161500	2247500
	P46061	Ran GTPase-activating protein 1	Rangap1	5.8	3	3	69942	143220	112780	137720	165410	175550
	P46412;P21765	Glutathione peroxidase 3	Gpx3	24.3	5	5	336370	568410	464490	625950	563840	659520
	P46460	Vesicle-fusing ATPase	Nsf	10.2	7	7	237000	360130	341770	371060	387010	432080
	P46471	26S protease regulatory subunit 7	Psmc2	42.7	17	17	621270	948690	880170	1009600	1026800	1089800
	P46638;P62492;Q9WTL2	Ras-related protein Rab-11B;Ras-related protein Rab-11A	Rab11b;Rab11a	53.7	12	12	633640	975730	931600	1063900	1133200	1177200
	P46735-2;P46735	Unconventional myosin-Ib	Myo1b	0.9	1	1	48177	54258	65125	67400	74234	74986
	P46935;Q8CFI0-2	E3 ubiquitin-protein ligase NEDD4	Nedd4	23.9	19	18	631730	1024600	996150	1171400	1134500	1331400
	P46978	Dolichyl-diphosphooligosaccharide--protein glycosyltransferase subunit STT3A	Stt3a	2.8	2	2	24262	32969	31096	38913	39316	38544
	P47199	Quinone oxidoreductase	Cryz	14.8	4	4	109470	118940	124450	146460	146570	144870
	P47226-2;P47226	Testin	Tes	3.8	2	2	80167	104910	94833	122620	137450	126890
	P47738;Q62148	Aldehyde dehydrogenase, mitochondrial	Aldh2	53	22	21	2106400	3144800	2686500	3586300	3317000	3453400
	P47740;REV__Q9DAH1;REV__Q7TT52-2;P47739	Fatty aldehyde dehydrogenase	Aldh3a2	11.8	6	6	208190	338490	311640	360620	348260	426140
	P47753	F-actin-capping protein subunit alpha-1	Capza1	44.8	9	8	137090	176280	159740	181150	192580	195470
	P47754	F-actin-capping protein subunit alpha-2	Capza2	61.5	11	10	740030	761950	873510	843310	854880	911430
	P47757	F-actin-capping protein subunit beta	Capzb	33.2	10	2	812340	917290	937360	945860	1033000	1080400
	P47757-2;P47757-4	F-actin-capping protein subunit beta	Capzb	33.5	10	2	147610	305640	215570	210600	204200	300910
	P47791-2;P47791	Glutathione reductase, mitochondrial	Gsr	7.4	2	2	66028	72251	76310	78663	82351	82502
	P47802	Metaxin-1	Mtx1	9.5	3	3	96227	143470	125980	132290	125390	160420
	P47809	Dual specificity mitogen-activated protein kinase kinase 4	Map2k4	3	1	1	52656	67546	69129	69958	69936	84196
	P47811-2;P47811;P47811-4;P47811-3	Mitogen-activated protein kinase 14	Mapk14	8.5	2	2	33783	37725	36974	47004	44762	46152
	P47856-2;P47856	Glutamine--fructose-6-phosphate aminotransferase [isomerizing] 1	Gfpt1	5.6	3	2	85582	108980	110020	130930	128700	132280
	P47857;P47857-2;P47857-3	ATP-dependent 6-phosphofructokinase, muscle type	Pfkm	17.1	12	11	1328300	405110	803040	528100	512410	544240
	P47911	60S ribosomal protein L6	Rpl6	25.7	9	9	613840	881710	824680	891290	897290	1033200
	P47915	60S ribosomal protein L29	Rpl29	11.9	2	2	118180	138240	138070	183720	192760	199600
	P47934	Carnitine O-acetyltransferase	Crat	29.2	18	18	1297700	1604500	1432400	1711700	1453400	1554500
	P47955	60S acidic ribosomal protein P1	Rplp1	19.3	2	2	438170	729410	659410	793760	814740	830940
	P47962	60S ribosomal protein L5	Rpl5	36.4	11	11	530460	646450	622660	666840	638790	729010
	P47963	60S ribosomal protein L13	Rpl13	34.6	8	8	868200	1017600	1120400	1293500	1331500	1352800
	P47964;Q3U1V6	60S ribosomal protein L36	Rpl36	23.8	3	3	138350	198100	177440	209490	191090	260010
	Q9CXU9;P48024	Eukaryotic translation initiation factor 1b;Eukaryotic translation initiation factor 1	Eif1b;Eif1	27.4	3	3	131900	243410	205140	188340	190770	255140
	P48036	Annexin A5	Anxa5	74	22	22	1665200	2665900	2531700	3012300	3064200	3173500
	P48193;P48193-2	Protein 4.1	Epb41	9.6	7	3	152530	181670	194560	213820	202390	226650
	P48428	Tubulin-specific chaperone A	Tbca	25.9	3	3	151550	205410	211260	250360	242090	263940
	P48678;P48678-2;P48678-3	Prelamin-A/C;Lamin-A/C	Lmna	59.1	41	39	2197800	3353100	3089600	3606800	3729900	4028200
	P48758	Carbonyl reductase [NADPH] 1	Cbr1	51.3	11	11	450550	684390	685370	768630	718400	854990
	P48771	Cytochrome c oxidase subunit 7A2, mitochondrial	Cox7a2	27.7	2	2	226040	295750	286560	325420	295530	322220
	P48962;Q3V132	ADP/ATP translocase 1	Slc25a4	43	14	7	2951300	1298500	1734200	1484800	1262700	1548900
	P49138;Q3UMW7-2;Q3UMW7-3;Q9D2E1;Q922R0;Q3UMW7	MAP kinase-activated protein kinase 2;MAP kinase-activated protein kinase 3;Testis-specific serine/threonine-protein kinase 3;cAMP-dependent protein kinase catalytic subunit PRKX	Mapkapk2;Mapkapk3;Tssk3;Prkx	4.4	2	2	51249	60687	61793	75330	75162	75248
	P49182	Heparin cofactor 2	Serpind1	2.9	2	2	146330	189270	195830	217130	223570	243770
	P49300	C-type lectin domain family 10 member A	Clec10a	16.8	6	6	272630	320250	335520	363590	351040	464630
	P49312;P49312-2	Heterogeneous nuclear ribonucleoprotein A1;Heterogeneous nuclear ribonucleoprotein A1, N-terminally processed	Hnrnpa1	15.9	5	4	614710	1128000	940300	951700	1130800	1236000
	P49442	Inositol polyphosphate 1-phosphatase	Inpp1	2.3	1	1	39171	54834	60265	67253	72201	75606
	P49443	Protein phosphatase 1A	Ppm1a	13.9	4	4	62052	102400	90598	106510	105240	123590
	Q811Q9-2;P49586;Q811Q9	Choline-phosphate cytidylyltransferase B;Choline-phosphate cytidylyltransferase A	Pcyt1b;Pcyt1a	6.2	1	1	44444	30376	40323	61114	57907	41848
	P49710	Hematopoietic lineage cell-specific protein	Hcls1	8.2	4	4	211020	301890	248400	241560	332860	340610
	P49722	Proteasome subunit alpha type-2	Psma2	35	6	6	312440	366720	365560	400600	434460	450150
	P49817;P51637	Caveolin-1	Cav1	50	9	3	1835500	3001600	3191300	3244300	3573200	4072600
	P49817-2	Caveolin-1	Cav1	42.2	7	1	90748	167380	142450	151520	158900	191990
	P49935	Pro-cathepsin H;Cathepsin H mini chain;Cathepsin H;Cathepsin H heavy chain;Cathepsin H light chain	Ctsh	10.2	3	3	110470	138920	138580	145880	151440	166790
	P50136	2-oxoisovalerate dehydrogenase subunit alpha, mitochondrial	Bckdha	10.4	4	4	116920	134760	133530	154210	147890	150190
	P50171;P50171-2	Estradiol 17-beta-dehydrogenase 8	Hsd17b8	24.3	4	4	158650	188130	179470	198270	179140	205460
	P50172	Corticosteroid 11-beta-dehydrogenase isozyme 1	Hsd11b1	17.1	5	5	158700	272420	212120	271320	305090	322890
	P50247	Adenosylhomocysteinase	Ahcy	40.3	16	16	1065100	1245100	1168300	1309200	1345200	1435600
	P50285	Dimethylaniline monooxygenase [N-oxide-forming] 1	Fmo1	26.1	13	13	659260	1063000	895340	1151300	1057700	1310600
	P50396	Rab GDP dissociation inhibitor alpha	Gdi1	43.4	17	11	681950	961480	933890	1158600	1040700	1140900
	P50427	Steryl-sulfatase	Sts	3.8	2	2	74856	90354	109260	112570	118870	133730
	P50516;P50516-2	V-type proton ATPase catalytic subunit A	Atp6v1a	20.9	11	11	494010	755280	729530	823440	805110	945700
	P50518;Q9D593	V-type proton ATPase subunit E 1	Atp6v1e1	27.9	6	6	287450	368220	387700	403130	388370	446070
	P50543	Protein S100-A11	S100a11	43.9	4	4	405070	768110	699770	749090	761190	869240
	P50544	Very long-chain specific acyl-CoA dehydrogenase, mitochondrial	Acadvl	42.5	22	22	1706500	1753500	1667600	1881700	1480200	1501400
	P50580;P50580-2	Proliferation-associated protein 2G4	Pa2g4	12.9	4	4	224950	282410	273280	282800	266230	319530
	P50608	Fibromodulin	Fmod	3.2	1	1	17481	26610	23154	27676	26757	32227
	P51125-3;P51125-2;P51125;P51125-6;P51125-7;P51125-5;P51125-4	Calpastatin	Cast	27	15	15	768740	996970	1029000	1253100	1236500	1374400
	P51150;Q9ESF1-3;Q9ESF1-2;Q9ESF1	Ras-related protein Rab-7a	Rab7a	67.1	13	13	861410	1214200	1153400	1366900	1373100	1449700
	P51174	Long-chain specific acyl-CoA dehydrogenase, mitochondrial	Acadl	38.4	15	15	3117500	4390100	3978600	4106600	3554900	4379700
	P51175	Protoporphyrinogen oxidase	Ppox	2.5	1	1	28240	34780	38392	37223	37580	42092
	P51410	60S ribosomal protein L9	Rpl9	33.9	6	6	416850	673920	504530	524570	507450	691500
	P51655;Q9R087	Glypican-4;Secreted glypican-4	Gpc4	8.3	3	3	104230	152960	141120	172970	179790	195620
	P51660	Peroxisomal multifunctional enzyme type 2;(3R)-hydroxyacyl-CoA dehydrogenase;Enoyl-CoA hydratase 2	Hsd17b4	32.1	21	21	1336200	2049200	2044300	2363600	2252100	2575900
	P51855	Glutathione synthetase	Gss	3.6	1	1	6999.5	5880.2	8233.4	7982.8	8408.3	7558.6
	P51859	Hepatoma-derived growth factor	Hdgf	27.4	5	5	283050	347460	297600	380970	376860	389440
	P51863	V-type proton ATPase subunit d 1	Atp6v0d1	6.6	2	2	67122	103080	106080	114830	121130	126040
	P51881	ADP/ATP translocase 2;ADP/ATP translocase 2, N-terminally processed	Slc25a5	45	15	8	2079300	3187500	2722600	3095500	2836000	3389300
	P51885;CON__Q05443	Lumican	Lum	43.8	12	12	2142200	3122100	2900800	3746000	3374400	4205000
	P51912	Neutral amino acid transporter B(0)	Slc1a5	17.5	7	7	518870	856340	743420	936010	886620	1085000
	P52196	Thiosulfate sulfurtransferase	Tst	17.8	5	5	167910	233290	206830	284220	233780	271610
	P52480	Pyruvate kinase PKM	Pkm	53.3	25	2	5991700	3081900	4317900	3571500	3064300	3153900
	P52480-2;P53657	Pyruvate kinase PKM	Pkm	50.3	25	2	394420	84556	251730	144560	120910	100010
	P52503	NADH dehydrogenase [ubiquinone] iron-sulfur protein 6, mitochondrial	Ndufs6	47.4	4	4	147940	204050	168720	175300	141280	206810
	P52623	Uridine-cytidine kinase 1	Uck1	11.2	2	2	36207	44249	43802	50006	49319	50865
	P52760	Ribonuclease UK114	Hrsp12	11.9	1	1	45182	58773	58078	63715	63309	72976
	P52795	Ephrin-B1	Efnb1	12.5	3	3	36946	41673	42785	49474	50150	54837
	P52825	Carnitine O-palmitoyltransferase 2, mitochondrial	Cpt2	28.7	15	15	1296600	1294500	1395700	1518500	1384500	1440100
	P52840	Sulfotransferase 1A1	Sult1a1	12	3	3	111030	164890	130150	155790	154340	179730
	P53026	60S ribosomal protein L10a	Rpl10a	19.4	4	4	234300	346120	307200	341310	353470	378560
	P53395	Lipoamide acyltransferase component of branched-chain alpha-keto acid dehydrogenase complex, mitochondrial	Dbt	11.2	4	4	210090	303810	262690	328660	323670	343420
	P53808	Phosphatidylcholine transfer protein	Pctp	6.1	1	1	9692.1	13865	13245	14048	12094	16850
	P53810	Phosphatidylinositol transfer protein alpha isoform	Pitpna	25.8	7	6	295200	369680	344850	417450	414340	454040
	P53811	Phosphatidylinositol transfer protein beta isoform	Pitpnb	20.7	5	4	296120	489920	410290	471870	441920	567650
	P53986	Monocarboxylate transporter 1	Slc16a1	7.7	3	3	129310	227400	197990	226190	219790	259780
	P53994;P59279	Ras-related protein Rab-2A	Rab2a	39.2	7	7	448280	622610	582080	663780	635210	762790
	P53996-2;P53996-3;P53996	Cellular nucleic acid-binding protein	Cnbp	13.5	3	3	127140	214560	163370	182710	205440	207750
	P54071	Isocitrate dehydrogenase [NADP], mitochondrial	Idh2	32.1	16	15	1072400	1502800	1207400	1516200	1324200	1491900
	P54103	DnaJ homolog subfamily C member 2;DnaJ homolog subfamily C member 2, N-terminally processed	Dnajc2	2.6	1	1	1111.2	1590.6	1677.7	2533.2	1550.7	2181
	P54116	Erythrocyte band 7 integral membrane protein	Stom	18.7	4	4	159100	157230	167460	174160	163850	183840
	P54227	Stathmin	Stmn1	19.5	3	2	128860	194840	192110	209600	209680	263740
	P54310-2;P54310	Hormone-sensitive lipase	Lipe	45.9	28	28	2249200	3306400	3304800	3860000	3847800	4273300
	P54726	UV excision repair protein RAD23 homolog A	Rad23a	4.7	2	1	30828	47071	41670	45342	47366	49957
	P54728	UV excision repair protein RAD23 homolog B	Rad23b	10.6	5	4	432610	721760	658650	711720	728400	905290
	P54763;P54763-4;P54763-2	Ephrin type-B receptor 2	Ephb2	2.8	2	2	13619	20741	14437	24848	20218	23647
	P54775	26S protease regulatory subunit 6B	Psmc4	14.6	6	6	180150	260920	246430	268230	261600	308310
	P54822	Adenylosuccinate lyase	Adsl	13.2	5	5	383840	396440	416690	452050	432450	472020
	P54823	Probable ATP-dependent RNA helicase DDX6	Ddx6	11	5	5	147500	223520	200700	221920	219850	264090
	P54869	Hydroxymethylglutaryl-CoA synthase, mitochondrial	Hmgcs2	4.1	2	1	32027	36212	31936	36293	43907	46783
	P54923	[Protein ADP-ribosylarginine] hydrolase	Adprh	12.2	4	4	152420	240100	199690	247100	216170	268970
	P55002	Microfibrillar-associated protein 2	Mfap2	9.8	2	2	8210.2	12099	9413	14257	12767	14598
	P55065	Phospholipid transfer protein	Pltp	13	5	5	218800	370860	364310	385550	375580	493250
	P55096	ATP-binding cassette sub-family D member 3	Abcd3	8.6	6	6	226630	242980	244880	261690	268380	304270
	P55258	Ras-related protein Rab-8A	Rab8a	23.2	7	3	370900	511990	488260	536110	540750	613030
	P55264;P55264-2	Adenosine kinase	Adk	26.3	10	10	331770	593150	478940	566530	569630	677150
	P55284	Cadherin-5	Cdh5	2.4	2	2	90708	95476	110200	119230	115330	138690
	P55302	Alpha-2-macroglobulin receptor-associated protein	Lrpap1	22.5	9	9	162600	250790	239260	279000	256710	319670
	P55772	Ectonucleoside triphosphate diphosphohydrolase 1	Entpd1	9.8	4	4	102570	150170	134860	156380	152680	175400
	P56135	ATP synthase subunit f, mitochondrial	Atp5j2	20.5	3	2	199900	190960	217410	240040	224570	242340
	P56183-2;P56183-3;P56183	Ribosomal RNA processing protein 1 homolog A	Rrp1	3.8	1	1	3743.8	5905.5	5462.9	5792.3	6571.4	7136
	P56213	FAD-linked sulfhydryl oxidase ALR	Gfer	6.1	1	1	6680.5	10155	8442.8	10958	9549.8	11229
	P56375	Acylphosphatase-2	Acyp2	20.8	2	2	198480	182900	223750	214950	192690	232960
	P56376	Acylphosphatase-1	Acyp1	13.1	1	1	43431	56267	56886	63396	61400	72102
	P56379	6.8 kDa mitochondrial proteolipid	Mp68	13.8	1	1	123000	185830	168290	245390	210970	234530
	P56380	Bis(5-nucleosyl)-tetraphosphatase [asymmetrical]	Nudt2	10.2	1	1	113630	107020	107560	119600	107920	127250
	P56382	ATP synthase subunit epsilon, mitochondrial	Atp5e	44.2	3	3	305850	315990	311900	367490	343070	375250
	Q9CR84;P56384;P56383	ATP synthase F(0) complex subunit C1, mitochondrial;ATP synthase F(0) complex subunit C3, mitochondrial;ATP synthase F(0) complex subunit C2, mitochondrial	Atp5g1;Atp5g3;Atp5g2	5.1	1	1	240770	278620	262150	281780	263000	306930
	P56389	Cytidine deaminase	Cda	11	1	1	2784.9	4335.2	3865.2	5376.5	5239.3	5436
	P56391	Cytochrome c oxidase subunit 6B1	Cox6b1	58.1	6	6	913020	961380	841510	1005200	888090	934000
	P56392	Cytochrome c oxidase subunit 7A1, mitochondrial	Cox7a1	16.2	1	1	41862	22394	28957	27407	21487	18455
	P56395	Cytochrome b5	Cyb5a	52.2	6	6	1104400	1688600	1550700	1938100	1851800	2034300
	P56399;REV__Q8R418-2;REV__Q8R418	Ubiquitin carboxyl-terminal hydrolase 5	Usp5	22.6	14	14	493200	742920	709770	801210	819860	894790
	P56480	ATP synthase subunit beta, mitochondrial	Atp5b	48.2	19	19	2012100	2438900	2516900	2883200	2945600	3101500
	P56528	ADP-ribosyl cyclase/cyclic ADP-ribose hydrolase 1	Cd38	6.6	2	2	74327	116570	99788	107130	122230	137580
	P56565	Protein S100-A1	S100a1	29.8	2	2	19491	28932	26019	30062	29087	31380
	P56812	Programmed cell death protein 5	Pdcd5	18.3	2	2	62619	67552	61902	72139	67190	75604
	P56959	RNA-binding protein FUS	Fus	15.6	6	6	337370	479590	479670	470840	497970	554500
	P56960	Exosome component 10	Exosc10	2.1	1	1	63857	88175	84833	94888	101620	99490
	P57716	Nicastrin	Ncstn	5.5	3	3	11198	19085	17790	18827	19310	20928
	P57746	V-type proton ATPase subunit D	Atp6v1d	24.3	4	4	48222	80927	72696	75088	78817	89847
	P57759	Endoplasmic reticulum resident protein 29	Erp29	42	9	9	611120	850050	843840	904730	915620	1069900
	P57776-2;P57776;P57776-3	Elongation factor 1-delta	Eef1d	35	7	7	327440	355810	396450	475070	462790	467930
	P57780	Alpha-actinin-4	Actn4	49.3	39	25	1743300	2537600	2545700	2949300	3056700	3101600
	P57784	U2 small nuclear ribonucleoprotein A	Snrpa1	5.5	1	1	24863	33109	35146	34735	37836	37997
	P58022-2;P58022	Lysyl oxidase homolog 2	Loxl2	2.3	1	1	8305.7	12848	11519	15064	15048	17475
	P58069	Ras GTPase-activating protein 2	Rasa2	3.5	1	1	993.77	2786.6	1845.5	1803.7	797.89	1501.5
	P58137	Acyl-coenzyme A thioesterase 8	Acot8	4.7	1	1	12528	19722	16306	18744	18183	21733
	P58196	Phospholipid scramblase 4	Plscr4	6.1	1	1	16916	30164	26712	29730	29702	38015
	P58252;REV__Q8CIM1	Elongation factor 2	Eef2	37.9	30	29	2701700	3676700	3416600	3992300	3989900	4133100
	P58281;P58281-2;P58682	Dynamin-like 120 kDa protein, mitochondrial;Dynamin-like 120 kDa protein, form S1	Opa1	10.8	10	10	339600	415140	432060	486660	473660	490900
	P58389	Serine/threonine-protein phosphatase 2A activator	Ppp2r4	30.3	10	10	325050	529660	495170	573460	589710	656700
	P58404-2;P58404	Striatin-4	Strn4	1.5	1	1	47421	45073	42881	49461	46570	52329
	P58771	Tropomyosin alpha-1 chain	Tpm1	67.6	26	2	7832200	687790	4190200	1800200	1532900	1342000
	P58771-2	Tropomyosin alpha-1 chain	Tpm1	60.2	25	1	153390	166270	152760	242480	223400	190730
	P58774;Q8BFU3-5;Q8BFU3-2;Q8BFU3-3;Q8BFU3;Q8BFU3-4	Tropomyosin beta chain	Tpm2	69	27	5	13155000	1369100	6157500	3172000	2799900	2500500
	P58774-2	Tropomyosin beta chain	Tpm2	58.8	24	3	270800	441460	353050	542560	422410	427070
	P58871	182 kDa tankyrase-1-binding protein	Tnks1bp1	8.2	11	11	234590	291020	292820	329190	325300	377060
	P59108	Copine-2	Cpne2	2.7	1	1	21465	26071	29902	37206	40342	32465
	P59222	Scavenger receptor class F member 2	Scarf2	2.6	2	2	1892.9	2801.6	2548.5	3423.4	3536.2	3681
	P59266	Fat storage-inducing transmembrane protein 2	Fitm2	15.6	4	3	139090	247550	228760	223330	217360	310370
	P59325	Eukaryotic translation initiation factor 5	Eif5	12.6	4	4	106090	144230	156480	197510	269450	177380
	P59648	FXYD domain-containing ion transport regulator 7	Fxyd7	16.2	1	1	3692.2	6127.6	7381.4	8181.7	7179	8452.5
	P59672;P59672-2	Ankyrin repeat and SAM domain-containing protein 1A	Anks1a	0.9	1	1	21891	34063	29660	35333	33031	41205
	P59759	MKL/myocardin-like protein 2	Mkl2	1.6	2	2	175030	252180	213670	249200	223740	253850
	P59808	SAM and SH3 domain-containing protein 1	Sash1	1.1	1	1	16722	31260	28904	35244	35355	43121
	P59999	Actin-related protein 2/3 complex subunit 4	Arpc4	22.6	4	4	372760	516980	509970	533020	614020	587410
	P60122	RuvB-like 1	Ruvbl1	5.5	2	2	91913	165150	117540	139360	147250	163830
	P60229	Eukaryotic translation initiation factor 3 subunit E	Eif3e	18.9	8	8	296610	477200	433570	495710	470590	569530
	P60334	Cysteine dioxygenase type 1	Cdo1	6	1	1	9265.6	10453	12056	13903	11535	14092
	P60335	Poly(rC)-binding protein 1	Pcbp1	30.1	8	6	695530	1050400	857740	1034900	1073500	1136200
	P60469-2;P60469;Q9R0L1-2;Q9R0L1	Liprin-alpha-3;Heat shock factor protein 4	Ppfia3;Hsf4	1.4	2	2	332150	110820	232890	165660	152170	156860
	P60521;Q9DCD6;Q8R3R8	Gamma-aminobutyric acid receptor-associated protein-like 2;Gamma-aminobutyric acid receptor-associated protein;Gamma-aminobutyric acid receptor-associated protein-like 1	Gabarapl2;Gabarap;Gabarapl1	15.4	2	2	46901	54657	69094	51266	57757	72969
	P60603	Reactive oxygen species modulator 1	Romo1	21.5	1	1	24687	17391	20255	26538	18280	23595
	P60605	Ubiquitin-conjugating enzyme E2 G2	Ube2g2	5.5	1	1	48601	60203	66449	70656	73233	80846
	P60670-2;P60670	Nuclear protein localization protein 4 homolog	Nploc4	12.7	6	6	205070	282740	273990	315030	319800	346890
	P60710;P63260;Q8BFZ3	Actin, cytoplasmic 1;Actin, cytoplasmic 1, N-terminally processed;Actin, cytoplasmic 2;Actin, cytoplasmic 2, N-terminally processed	Actb;Actg1	67.2	24	11	14304000	8638500	10847000	9497400	10545000	10054000
	P60766;P60766-1	Cell division control protein 42 homolog	Cdc42	48.2	8	7	899740	1424800	1040300	1304100	1347900	1502400
	P60824	Cold-inducible RNA-binding protein	Cirbp	6.4	1	1	32689	60132	51047	53613	65923	69160
	P60840;P60840-3;P60840-2	Alpha-endosulfine	Ensa	32.2	3	3	101360	100870	113460	141070	131660	196660
	P60843	Eukaryotic initiation factor 4A-I	Eif4a1	39.7	17	9	819440	1358500	1143000	1317100	1439100	1364300
	P60867	40S ribosomal protein S20	Rps20	25.2	3	3	158050	232470	207810	226820	210320	240410
	P60904	DnaJ homolog subfamily C member 5	Dnajc5	7.1	1	1	33345	57268	53654	56157	52500	72311
	P61021	Ras-related protein Rab-5B	Rab5b	40.5	7	4	156200	252900	209460	275330	274050	289420
	P61022	Calcineurin B homologous protein 1	Chp1	27.2	5	5	220400	360100	377840	396630	397190	478540
	P61027;Q8K386	Ras-related protein Rab-10	Rab10	32	6	4	417170	715010	637680	715420	715350	876490
	P61028;Q9CZT8;P62823	Ras-related protein Rab-8B	Rab8b	21.7	5	1	15308	24397	23054	25501	26335	29384
	Q6ZWY6;P62838;P61079	Ubiquitin-conjugating enzyme E2 D2B;Ubiquitin-conjugating enzyme E2 D2;Ubiquitin-conjugating enzyme E2 D3	Ube2d2b;Ube2d2;Ube2d3	7.5	1	1	170760	231510	191110	240780	234270	267100
	P61082	NEDD8-conjugating enzyme Ubc12	Ube2m	16.4	3	3	81307	122800	109750	116320	111060	147290
	P61087	Ubiquitin-conjugating enzyme E2 K	Ube2k	23.5	5	5	241980	290880	303280	344480	345530	369910
	P61089	Ubiquitin-conjugating enzyme E2 N	Ube2n	39.5	6	6	633170	861600	861540	974730	990010	1050700
	P61148	Fibroblast growth factor 1	Fgf1	7.7	1	1	40359	60389	55073	63180	58699	74275
	P61161	Actin-related protein 2	Actr2	22.6	9	9	621920	924680	793210	882160	938180	1026300
	P61164	Alpha-centractin	Actr1a	27.4	10	4	410800	538850	501120	648900	608310	647300
	P61202;P61202-2	COP9 signalosome complex subunit 2	Cops2	6.1	2	2	57738	91238	90268	117070	119420	110880
	P84078;P61205;Q8BSL7	ADP-ribosylation factor 1;ADP-ribosylation factor 3;ADP-ribosylation factor 2	Arf1;Arf3;Arf2	47	7	3	469090	771270	776370	764390	816210	902990
	P61222	ATP-binding cassette sub-family E member 1	Abce1	13.4	7	7	373610	463290	459060	494150	507750	560910
	P61226;Q80ZJ1-2;Q8BU31;Q80ZJ1	Ras-related protein Rap-2b;Ras-related protein Rap-2a;Ras-related protein Rap-2c	Rap2b;Rap2a;Rap2c	24	3	3	105160	200190	157930	176560	170440	226090
	P61255	60S ribosomal protein L26	Rpl26	17.9	4	4	334130	408110	397560	453960	457790	473890
	P61290	Proteasome activator complex subunit 3	Psme3	3.1	1	1	16033	28409	28472	34494	33620	41938
	Q9CQL1;P61327	Protein mago nashi homolog 2;Protein mago nashi homolog	Magohb;Magoh	7.5	1	1	18004	36217	29510	29810	36610	39267
	P61358	60S ribosomal protein L27	Rpl27	21.3	3	3	246570	318450	302230	330540	325270	361120
	P61514	60S ribosomal protein L37a	Rpl37a	28.3	2	2	171390	223010	109490	167420	127970	191550
	P61620;Q9JLR1	Protein transport protein Sec61 subunit alpha isoform 1	Sec61a1	10.5	5	5	303260	531480	463830	485760	464960	649470
	P61750	ADP-ribosylation factor 4	Arf4	46.7	7	3	334050	470070	495030	555770	543460	596400
	P61804	Dolichyl-diphosphooligosaccharide--protein glycosyltransferase subunit DAD1	Dad1	35.4	4	4	40711	64538	57696	62914	59891	76587
	P61924	Coatomer subunit zeta-1	Copz1	11.9	2	2	113740	167400	169720	186930	198640	199680
	P61953;Q61012	Guanine nucleotide-binding protein G(I)/G(S)/G(O) subunit gamma-11;Guanine nucleotide-binding protein G(T) subunit gamma-T1	Gng11;Gngt1	11	1	1	30493	61362	49253	61498	73299	74343
	P61957;Q9Z172-2;Q9Z172	Small ubiquitin-related modifier 2;Small ubiquitin-related modifier 3	Sumo2;Sumo3	12.6	1	1	103770	140030	128940	136850	154110	156760
	P61961	Ubiquitin-fold modifier 1	Ufm1	27.1	2	2	140230	176000	198910	227170	220700	245520
	P61967	AP-1 complex subunit sigma-1A	Ap1s1	15.8	2	2	62425	93280	96037	112040	115280	118450
	P61971	Nuclear transport factor 2	Nutf2	17.3	2	2	58874	69749	73643	85747	86090	90963
	P61979-3;P61979;P61979-2	Heterogeneous nuclear ribonucleoprotein K	Hnrnpk	36	13	13	708130	1103900	1009400	1079100	1173600	1313000
	P61982	14-3-3 protein gamma;14-3-3 protein gamma, N-terminally processed	Ywhag	53	13	8	1315800	1942900	1713100	2027500	1991300	2128600
	P62071	Ras-related protein R-Ras2	Rras2	28.9	6	5	613010	889760	843860	979320	960540	1076300
	P62073	Mitochondrial import inner membrane translocase subunit Tim10	Timm10	8.9	1	1	26208	56035	41438	47585	42182	59704
	P62077	Mitochondrial import inner membrane translocase subunit Tim8 B	Timm8b	15.7	1	1	3373.5	2626.7	2999.3	3303.9	2371.3	3071.8
	P62082	40S ribosomal protein S7	Rps7	16.5	4	4	444640	710620	627150	708290	724510	804530
	P62137	Serine/threonine-protein phosphatase PP1-alpha catalytic subunit	Ppp1ca	17.9	5	1	41704	41094	49008	57464	65434	56120
	P62141	Serine/threonine-protein phosphatase PP1-beta catalytic subunit	Ppp1cb	20.8	6	2	451690	411840	429010	427020	396310	465870
	P62192	26S protease regulatory subunit 4	Psmc1	15	6	6	352120	328170	359000	381860	383420	413900
	P62196	26S protease regulatory subunit 8	Psmc5	20.2	7	7	619490	604760	688900	667730	645210	760080
	P62242	40S ribosomal protein S8	Rps8	34.1	6	6	331130	433800	411730	449410	433390	493560
	P62245	40S ribosomal protein S15a	Rps15a	24.6	4	4	343140	466850	446350	491250	466980	534250
	P62257	Ubiquitin-conjugating enzyme E2 H	Ube2h	10.4	2	2	78362	128560	121930	139460	141450	152610
	P62259	14-3-3 protein epsilon	Ywhae	74.1	18	15	2967900	4451500	4261900	4517000	4639000	5223500
	P62264	40S ribosomal protein S14	Rps14	36.4	5	5	182760	292320	261090	280500	260620	317170
	P62267	40S ribosomal protein S23	Rps23	16.1	2	2	57457	54442	61670	72620	65949	69288
	P62270	40S ribosomal protein S18	Rps18	32.9	6	6	457540	387770	442600	520320	524380	467740
	P62274	40S ribosomal protein S29	Rps29	14.3	2	2	154180	83382	128950	206650	215600	133360
	P62281	40S ribosomal protein S11	Rps11	32.9	5	5	325550	452310	385000	441740	426540	496600
	P62301	40S ribosomal protein S13	Rps13	53.6	8	8	517850	497330	531120	628490	638260	586000
	P62307	Small nuclear ribonucleoprotein F	Snrpf	15.1	1	1	30718	62238	54336	55554	58799	66800
	P62311	U6 snRNA-associated Sm-like protein LSm3	Lsm3	11.8	1	1	51301	76397	71554	76321	82221	91817
	P62315	Small nuclear ribonucleoprotein Sm D1	Snrpd1	9.2	1	1	14363	30254	26497	24265	29942	32087
	P62317	Small nuclear ribonucleoprotein Sm D2	Snrpd2	59.3	7	7	342220	450670	395570	425290	443010	492780
	P62320	Small nuclear ribonucleoprotein Sm D3	Snrpd3	15.1	2	2	82500	111760	127430	151820	172650	139910
	P62331;Q6P3A9	ADP-ribosylation factor 6	Arf6	18.3	3	2	71137	107650	109020	121290	121140	133630
	P62334	26S protease regulatory subunit 10B	Psmc6	23.1	8	8	342760	443860	409770	455810	455490	502540
	P62342	Selenoprotein T	Selt	6.7	1	1	27866	36490	38940	42962	44197	47484
	P62482	Voltage-gated potassium channel subunit beta-2	Kcnab2	3.3	1	1	8433.3	19225	15776	12176	13413	21603
	P62627	Dynein light chain roadblock-type 1	Dynlrb1	43.8	4	4	98811	168440	157150	176360	168790	207210
	P62631	Elongation factor 1-alpha 2	Eef1a2	24.2	12	2	252470	39128	150000	75117	55825	84675
	P62702	40S ribosomal protein S4, X isoform	Rps4x	43	12	12	912950	1389300	1200100	1352700	1327000	1508600
	P62717	60S ribosomal protein L18a	Rpl18a	21	3	3	158990	213530	158730	216640	191390	224660
	P68033;P62737;P63268	Actin, alpha cardiac muscle 1;Actin, aortic smooth muscle;Actin, gamma-enteric smooth muscle	Actc1;Acta2;Actg2	62.3	22	2	4960500	1410900	2899700	2017500	1828300	1893500
	P62743	AP-2 complex subunit sigma	Ap2s1	6.3	1	1	11707	15653	16674	18745	17265	19828
	P62748	Hippocalcin-like protein 1	Hpcal1	4.1	1	1	172400	256860	246680	284540	306420	309270
	P62751	60S ribosomal protein L23a	Rpl23a	32.7	6	6	433440	684130	620600	652040	621770	791580
	P62754	40S ribosomal protein S6	Rps6	22.1	5	5	459810	565520	532830	646260	644300	680530
	P62774	Myotrophin	Mtpn	33.1	3	3	232720	292360	294450	339520	349560	379100
	P62806	Histone H4	Hist1h4a	57.3	7	7	2020800	3686100	2599000	2885300	3916200	3686500
	P62814	V-type proton ATPase subunit B, brain isoform	Atp6v1b2	16.2	8	8	404250	571260	566210	624790	643600	714900
	P62821	Ras-related protein Rab-1A	Rab1A	62	13	5	1987900	3148500	2894000	3298900	3363900	3773200
	P62827;Q61820	GTP-binding nuclear protein Ran;GTP-binding nuclear protein Ran, testis-specific isoform	Ran;Rasl2-9	30.1	7	7	1096900	1498200	1203100	1420100	1401100	1498900
	P62830	60S ribosomal protein L23	Rpl23	44.3	5	5	252380	393800	337540	395080	354520	442030
	P62835	Ras-related protein Rap-1A	Rap1a	51.6	10	3	74899	107900	97949	124340	121540	137020
	P62843;Q8CH18-3;Q8CH18	40S ribosomal protein S15;Cell division cycle and apoptosis regulator protein 1	Rps15;Ccar1	12.4	2	2	67260	117840	93949	110180	122350	131260
	P62849-2;P62849-3;P62849	40S ribosomal protein S24	Rps24	26.2	4	4	74684	107220	97481	110580	106980	131240
	P62852	40S ribosomal protein S25	Rps25	36.8	5	5	263380	401760	361480	408770	415880	474840
	P62855	40S ribosomal protein S26	Rps26	20.9	2	2	232260	299930	304460	310120	315490	352950
	P62858	40S ribosomal protein S28	Rps28	46.4	3	3	449500	613160	568220	603630	606260	688420
	P62862	40S ribosomal protein S30	Fau	16.9	1	1	73832	67433	80669	95519	83842	99480
	P62869	Transcription elongation factor B polypeptide 2	Tceb2	66.1	6	6	321930	421930	436920	467260	462560	529750
	P62874;Q61011	Guanine nucleotide-binding protein G(I)/G(S)/G(T) subunit beta-1	Gnb1	37.4	10	7	339750	300210	330160	461580	443870	377070
	P62878	E3 ubiquitin-protein ligase RBX1;E3 ubiquitin-protein ligase RBX1, N-terminally processed	Rbx1	24.1	2	2	98298	113660	106870	105410	99310	124450
	P62880	Guanine nucleotide-binding protein G(I)/G(S)/G(T) subunit beta-2	Gnb2	30.3	10	3	572140	902760	726230	880290	820910	961220
	P62889	60S ribosomal protein L30	Rpl30	52.2	6	6	324110	404340	366680	413120	393450	444410
	P62897;CON__P62894;P00015	Cytochrome c, somatic	Cycs	61.9	8	8	549230	534230	564830	716660	727550	680940
	P62900	60S ribosomal protein L31	Rpl31	44.8	6	6	267590	373870	362220	421280	456050	445400
	P62908	40S ribosomal protein S3	Rps3	68.3	17	17	1534400	2248000	1913200	2264900	2127200	2460400
	P62911;P17932	60S ribosomal protein L32	Rpl32	30.4	4	4	136770	192310	157120	199470	170570	232780
	P62918	60S ribosomal protein L8	Rpl8	13.2	3	3	234250	353330	308730	346400	343970	394940
	P62960;Q9Z2C8-2;Q9Z2C8	Nuclease-sensitive element-binding protein 1	Ybx1	34.8	6	5	203160	338140	309890	308810	297180	362270
	P62983;P62984;P0CG49;P0CG50	Ubiquitin-40S ribosomal protein S27a;Ubiquitin;40S ribosomal protein S27a;Ubiquitin-60S ribosomal protein L40;Ubiquitin;60S ribosomal protein L40;Polyubiquitin-B;Ubiquitin;Polyubiquitin-C;Ubiquitin;Ubiquitin-related 1;Ubiquitin-related 2	Rps27a;Uba52;Ubb;Ubc	53.8	9	9	2670600	3378900	3108200	3438200	3486500	3803000
	P62996	Transformer-2 protein homolog beta	Tra2b	3.5	1	1	30589	20435	28170	38442	41542	30025
	P63001;P60764;Q9ER71-2;Q8R527;Q9ER71	Ras-related C3 botulinum toxin substrate 1;Ras-related C3 botulinum toxin substrate 3	Rac1;Rac3	40.6	8	3	450790	597460	534460	598790	574590	695590
	P63005-2;P63005	Platelet-activating factor acetylhydrolase IB subunit alpha	Pafah1b1	18.7	7	7	430500	570870	547950	634400	605200	693310
	P63011	Ras-related protein Rab-3A	Rab3a	14.5	3	2	67286	100770	85533	106260	91405	107680
	P63017	Heat shock cognate 71 kDa protein	Hspa8	58.4	32	20	3887900	5482100	5399600	5923600	5940600	6341300
	P63024;Q62442-2;Q62442	Vesicle-associated membrane protein 3	Vamp3	55.3	6	3	247800	309860	317850	395750	396690	408580
	P63028	Translationally-controlled tumor protein	Tpt1	25	4	4	259590	385090	342800	425350	490110	434700
	P63030	Mitochondrial pyruvate carrier 1	Mpc1	14.7	2	2	92184	133640	112510	123500	98982	121260
	P63037	DnaJ homolog subfamily A member 1	Dnaja1	9.3	4	3	64139	81700	75641	99629	90873	96917
	P63038;P63038-2	60 kDa heat shock protein, mitochondrial	Hspd1	45	23	23	2695700	3422300	3216800	3888900	3353900	3558600
	P63044	Vesicle-associated membrane protein 2	Vamp2	59.5	5	2	12784	18564	16644	18836	18029	20800
	P63073	Eukaryotic translation initiation factor 4E	Eif4e	11.5	3	2	69377	102480	97101	97199	101700	118230
	P63085	Mitogen-activated protein kinase 1	Mapk1	17.6	7	6	696860	1022200	961080	1061400	1093900	1213500
	P63087;P63087-2	Serine/threonine-protein phosphatase PP1-gamma catalytic subunit	Ppp1cc	18	5	1	21569	21030	22514	34929	36649	27725
	P63094-2;P63094;Q6R0H7-4;Q6R0H7;P63094-3	Guanine nucleotide-binding protein G(s) subunit alpha isoforms short;Guanine nucleotide-binding protein G(s) subunit alpha isoforms XLas	Gnas	19.7	7	6	225320	452760	394230	506150	528060	577910
	P63101	14-3-3 protein zeta/delta	Ywhaz	54.3	15	11	1912500	2686900	2501000	2816000	3018200	3132100
	P63158	High mobility group protein B1	Hmgb1	36.3	11	10	921390	1201700	967440	1087600	1248800	1253600
	P63213	Guanine nucleotide-binding protein G(I)/G(S)/G(O) subunit gamma-2	Gng2	49.3	3	3	43158	71972	66453	72748	74528	95543
	P63242;Q8BGY2	Eukaryotic translation initiation factor 5A-1;Eukaryotic translation initiation factor 5A-2	Eif5a;Eif5a2	40.3	8	8	483520	539400	529680	629750	628350	653140
	P63254	Cysteine-rich protein 1	Crip1	13	2	2	78699	153720	102340	113830	97748	152810
	P63276	40S ribosomal protein S17	Rps17	48.9	5	5	264630	345950	311830	382450	372610	363310
	P63280	SUMO-conjugating enzyme UBC9	Ube2i	13.3	2	2	83060	240970	126770	133280	147450	211200
	P63321	Ras-related protein Ral-A	Rala	19.4	4	2	242260	324830	316510	353340	345240	388140
	P63323	40S ribosomal protein S12	Rps12	52.3	5	5	169620	211420	191190	240800	226400	240300
	P63325	40S ribosomal protein S10	Rps10	5.5	1	1	37892	58707	53834	58246	53845	67066
	P63328-2;P63328;P48453-2;P48453;P48455	Serine/threonine-protein phosphatase 2B catalytic subunit alpha isoform;Serine/threonine-protein phosphatase 2B catalytic subunit beta isoform	Ppp3ca;Ppp3cb	9.6	5	5	139980	158830	179710	188160	198220	213480
	P63330;P62715	Serine/threonine-protein phosphatase 2A catalytic subunit alpha isoform;Serine/threonine-protein phosphatase 2A catalytic subunit beta isoform	Ppp2ca;Ppp2cb	41.4	11	11	298880	443820	360190	471830	441590	485770
	P67778	Prohibitin	Phb	37.5	10	10	564650	730750	709790	821940	778150	829110
	P67871	Casein kinase II subunit beta	Csnk2b	10.7	1	1	18198	33907	21866	29273	28681	31744
	P67984	60S ribosomal protein L22	Rpl22	35.2	4	4	239600	353350	319320	364980	374670	408120
	P68037	Ubiquitin-conjugating enzyme E2 L3	Ube2l3	40.9	4	4	81013	136340	133630	157470	182870	162720
	P68040	Guanine nucleotide-binding protein subunit beta-2-like 1;Guanine nucleotide-binding protein subunit beta-2-like 1, N-terminally processed	Gnb2l1	42.3	12	12	893730	1308700	1206800	1349000	1293000	1436900
	P68134	Actin, alpha skeletal muscle	Acta1	62.3	22	2	1318900	123190	678180	292600	335850	240670
	P68181-2;P68181-3;P68181;P68181-4	cAMP-dependent protein kinase catalytic subunit beta	Prkacb	12.7	5	2	198650	233600	222100	258630	250390	278870
	P68254-2;P68254	14-3-3 protein theta	Ywhaq	63.8	17	13	872800	1699600	1348800	1604700	1666000	1855600
	P68368	Tubulin alpha-4A chain	Tuba4a	46.2	17	4	495810	370390	452940	466090	440520	445080
	P68372;A2AQ07	Tubulin beta-4B chain	Tubb4b	53.5	19	1	2743700	3652000	3642500	4387100	4296000	4625100
	P68373	Tubulin alpha-1C chain	Tuba1c	45.4	17	1	3282400	3957900	4233800	5285000	5272100	5001600
	P68404;P68404-2	Protein kinase C beta type	Prkcb	2.7	1	1	1350.5	3074.4	2361.2	2624.7	2273.1	3768.2
	P84228;P68433;P84244;P02301	Histone H3.2;Histone H3.1;Histone H3.3;Histone H3.3C	Hist1h3b;Hist1h3a;H3f3a;H3f3c	26.5	6	6	1435600	2277500	1606700	1808400	2130500	2089500
	P68510;REV__Q8BL80-3;REV__Q8BL80-2;REV__Q8BL80;Q91VW5	14-3-3 protein eta	Ywhah	49.6	14	9	698920	1116200	996380	1084200	1103300	1266900
	P70122	Ribosome maturation protein SBDS	Sbds	32.8	9	9	588400	651590	698680	719870	696060	819750
	P70168	Importin subunit beta-1	Kpnb1	17.8	13	13	778270	1139900	1120200	1353700	1398800	1433500
	P70180;Q9Z1L5	Atrial natriuretic peptide receptor 3	Npr3	13.6	7	7	416010	563000	605680	738780	719180	774830
	P70195	Proteasome subunit beta type-7	Psmb7	21.7	5	5	189740	294790	257060	301480	283350	343070
	P70202	Latexin	Lxn	12.2	2	2	81989	89188	77930	88267	80612	96654
	P70218	Mitogen-activated protein kinase kinase kinase kinase 1	Map4k1	1.3	1	1	46808	73719	73844	81940	72548	96257
	P70245	3-beta-hydroxysteroid-Delta(8),Delta(7)-isomerase	Ebp	10	2	2	96261	169610	174440	141240	163250	215620
	P70255-7;P70255-6;P70255-5;Q02780-6;P70255-4;P70257-2;P97863-3;P70255-3;P70255-2;P70255;P70257-1;Q02780-2;Q02780-5;P97863-2;P70257;Q02780-3;Q02780-7;Q02780-4;Q02780;P97863	Nuclear factor 1 C-type;Nuclear factor 1 A-type;Nuclear factor 1 X-type;Nuclear factor 1 B-type	Nfic;Nfia;Nfix;Nfib	3.7	1	1	23177	46316	38094	37806	38249	50818
	P70261	Paladin	Pald1	2.7	2	2	1492.6	3437.6	2862.2	3274.2	4060.2	3757.8
	P70268	Serine/threonine-protein kinase N1	Pkn1	1.1	1	1	10078	12529	11792	13229	12213	15303
	P70290	55 kDa erythrocyte membrane protein	Mpp1	18.7	8	8	716170	1037100	1019000	1211400	1108900	1256500
	P70296	Phosphatidylethanolamine-binding protein 1;Hippocampal cholinergic neurostimulating peptide	Pebp1	85.6	10	10	788490	927270	939460	958180	953000	1088600
	P70302	Stromal interaction molecule 1	Stim1	5.5	4	4	87871	102000	97127	99705	109070	110900
	P70313	Nitric oxide synthase, endothelial	Nos3	4	4	4	51667	71205	76853	82507	83589	92568
	P70333	Heterogeneous nuclear ribonucleoprotein H2	Hnrnph2	19.4	7	3	261160	411160	344550	384360	412240	435570
	P70336;P70336-2	Rho-associated protein kinase 2	Rock2	9.7	11	10	389150	535440	528420	572480	575080	672880
	P70349	Histidine triad nucleotide-binding protein 1	Hint1	33.3	5	5	534080	647150	570830	632880	587110	709440
	P70372	ELAV-like protein 1	Elavl1	16.9	5	5	185930	268370	242510	278350	307850	296940
	P70387	Hereditary hemochromatosis protein homolog	Hfe	7.5	2	2	57783	91951	103340	109580	102680	145020
	P70392	Ras-specific guanine nucleotide-releasing factor 2	Rasgrf2	0.9	1	1	15971	35896	21593	25445	23805	35392
	P70398	Probable ubiquitin carboxyl-terminal hydrolase FAF-X	Usp9x	2.7	6	6	129160	177510	178750	206220	208230	226700
	P70404	Isocitrate dehydrogenase [NAD] subunit gamma 1, mitochondrial	Idh3g	37.2	10	10	850110	822140	815400	926060	754970	809750
	P70429-2;P70429	Ena/VASP-like protein	Evl	14	4	3	75822	127970	101060	100410	128830	129670
	P70444	BH3-interacting domain death agonist;BH3-interacting domain death agonist p15;BH3-interacting domain death agonist p13;BH3-interacting domain death agonist p11	Bid	8.7	1	1	26484	35823	36546	38652	41418	46270
	P70452	Syntaxin-4	Stx4	7.4	2	2	87112	136200	129000	160710	156950	171910
	P70460	Vasodilator-stimulated phosphoprotein	Vasp	4.8	2	2	67615	92617	84315	88983	109640	110320
	P70663	SPARC-like protein 1	Sparcl1	8.6	3	3	11745	20367	19991	24243	22886	27476
	Q60817;P70670	Nascent polypeptide-associated complex subunit alpha;Nascent polypeptide-associated complex subunit alpha, muscle-specific form	Naca	16.7	3	3	262660	364070	341780	375520	370910	401530
	P70677	Caspase-3;Caspase-3 subunit p17;Caspase-3 subunit p12	Casp3	8.3	2	2	41003	48836	49624	49264	51146	56786
	P70697	Uroporphyrinogen decarboxylase	Urod	2.7	1	1	35157	49309	49489	54617	56211	60802
	P70699	Lysosomal alpha-glucosidase	Gaa	1.5	1	1	16153	18704	17190	23789	26238	24256
	P80313	T-complex protein 1 subunit eta	Cct7	27.9	15	15	730590	860540	876520	978480	953990	1014500
	P80314	T-complex protein 1 subunit beta	Cct2	28	12	12	446000	722900	662520	740980	728470	830420
	P80315	T-complex protein 1 subunit delta	Cct4	29.3	14	14	632050	926930	872920	950580	948210	1064600
	P80316	T-complex protein 1 subunit epsilon	Cct5	25	12	12	404500	592840	530980	631500	611850	678070
	P80317;Q61390	T-complex protein 1 subunit zeta	Cct6a	25.6	13	13	612590	908860	838110	960600	950610	1047800
	P80318	T-complex protein 1 subunit gamma	Cct3	36.1	19	19	786650	1191100	1079800	1193100	1199500	1349400
	P81117	Nucleobindin-2;Nesfatin-1	Nucb2	3.6	2	1	42185	44051	48678	50410	60347	51754
	P82198	Transforming growth factor-beta-induced protein ig-h3	Tgfbi	16.8	9	9	288720	435110	391480	525010	471660	510730
	P82347	Delta-sarcoglycan	Sgcd	31.8	8	8	618700	765010	781020	869670	809970	950760
	P83882	60S ribosomal protein L36a	Rpl36a	16	2	2	86994	52913	50790	56789	45394	66628
	P83940	Transcription elongation factor B polypeptide 1	Tceb1	29.5	3	3	89167	108910	101040	113330	102930	125720
	P84084	ADP-ribosylation factor 5	Arf5	48.3	7	2	237380	418740	384310	437720	446270	509150
	P84089	Enhancer of rudimentary homolog	Erh	44.2	4	4	144770	259240	212500	243610	282220	297300
	P84091	AP-2 complex subunit mu	Ap2m1	23.2	11	11	482100	647830	632730	704440	691270	798400
	P84096	Rho-related GTP-binding protein RhoG	Rhog	36.1	5	4	154340	257190	211440	236360	241270	289110
	P84099	60S ribosomal protein L19	Rpl19	13.3	2	2	259540	218620	222530	277020	285490	302870
	P84102	Small EDRK-rich factor 2	Serf2	15.3	1	1	30464	64855	49806	50027	60086	79001
	P85094	Isochorismatase domain-containing protein 2A, mitochondrial	Isoc2a	24.8	3	3	66901	91373	79413	108120	94736	96406
	P97290	Plasma protease C1 inhibitor	Serping1	2.2	1	1	12571	22095	21166	26355	26616	29556
	P97298;CON__Q95121	Pigment epithelium-derived factor	Serpinf1	28.1	10	10	368760	570120	541030	602210	586130	712360
	P97300-3;P97300-1;P97300;P97300-4	Neuroplastin	Nptn	12.3	3	3	134050	177130	160220	211700	189950	213060
	P97314	Cysteine and glycine-rich protein 2	Csrp2	6.7	1	1	7811.4	9710.6	7900	11459	10200	11190
	P97315	Cysteine and glycine-rich protein 1	Csrp1	44	6	6	332690	448310	330720	471850	381210	460260
	P97351	40S ribosomal protein S3a	Rps3a	36.4	10	10	742840	979610	860320	937060	912890	1102400
	P97352	Protein S100-A13	S100a13	39.8	5	5	313990	402480	387030	414140	355730	459630
	P97364	Selenide, water dikinase 2	Sephs2	4.6	1	1	6608.8	14183	10963	10957	10434	13557
	P97370	Sodium/potassium-transporting ATPase subunit beta-3	Atp1b3	16.5	4	4	228500	348030	308560	348660	328410	393130
	P97371	Proteasome activator complex subunit 1	Psme1	37.8	7	7	320350	591420	429040	450780	482530	576540
	P97372	Proteasome activator complex subunit 2	Psme2	20.9	6	6	219310	348110	313900	382720	404580	417940
	P97379-2;P97379	Ras GTPase-activating protein-binding protein 2	G3bp2	4.7	2	2	87091	91963	96044	108660	101660	117190
	P97384	Annexin A11	Anxa11	7.6	4	4	258230	349880	343070	385560	387830	422330
	P97429	Annexin A4	Anxa4	36.1	12	11	594590	801330	783970	914970	898070	1010700
	P97434-4;P97434-3;P97434;P97434-5;P97434-2	Myosin phosphatase Rho-interacting protein	Mprip	2.5	2	2	31503	95936	68747	76109	83829	123010
	P97443-3;P97443-2;P97443	Histone-lysine N-methyltransferase Smyd1	Smyd1	8.7	2	2	107660	11908	60825	29091	21188	24854
	P97447;P97447-2	Four and a half LIM domains protein 1	Fhl1	37.9	9	9	762890	578480	460850	598430	532740	904150
	P97449	Aminopeptidase N	Anpep	6.3	4	4	176460	274120	259230	311780	316780	354590
	P97450	ATP synthase-coupling factor 6, mitochondrial	Atp5j	50	5	5	690830	737550	740880	891030	785010	903790
	P97457	Myosin regulatory light chain 2, skeletal muscle isoform	Mylpf	89.3	14	14	11610000	915720	5740400	2358700	2032000	1854400
	P97461	40S ribosomal protein S5;40S ribosomal protein S5, N-terminally processed	Rps5	8.8	2	2	71196	109110	99346	116080	112480	133700
	P97480-2;P97480	Eyes absent homolog 3	Eya3	3.4	1	1	8062.3	12072	10876	15697	15140	15204
	P97742	Carnitine O-palmitoyltransferase 1, liver isoform	Cpt1a	3.9	3	2	57479	123430	102440	112990	113520	146220
	P97797-4;P97797-3;P97797-2;P97797	Tyrosine-protein phosphatase non-receptor type substrate 1	Sirpa	5.8	1	1	29491	31271	35266	37055	36864	44837
	P97798-5;P97798-2;P97798-3;P97798-4;P97798	Neogenin	Neo1	0.8	1	1	15927	22100	21550	23790	23625	28568
	P97807-2;P97807	Fumarate hydratase, mitochondrial	Fh	44.1	17	17	1576900	1797500	1668500	1867600	1583500	1669300
	P97820	Mitogen-activated protein kinase kinase kinase kinase 4	Map4k4	1.4	1	1	9285.6	13804	14234	18393	18109	22928
	P97821	Dipeptidyl peptidase 1;Dipeptidyl peptidase 1 exclusion domain chain;Dipeptidyl peptidase 1 heavy chain;Dipeptidyl peptidase 1 light chain	Ctsc	6.7	2	2	43750	54905	56897	63483	67094	70784
	P97822-2;P97822;P97822-3	Acidic leucine-rich nuclear phosphoprotein 32 family member E	Anp32e	14.5	3	3	94698	123640	105200	117330	131290	135040
	P97823-2;P97823	Acyl-protein thioesterase 1	Lypla1	14.5	3	3	298790	370440	370530	409290	397480	435820
	P97825	Hematological and neurological expressed 1 protein;Hematological and neurological expressed 1 protein, N-terminally processed	Hn1	9.7	2	1	49907	73272	63473	73254	64764	90421
	P97855	Ras GTPase-activating protein-binding protein 1	G3bp1	2.4	1	1	46512	75047	66082	88524	85055	94803
	P97872	Dimethylaniline monooxygenase [N-oxide-forming] 5	Fmo5	13.1	7	7	407070	674460	562780	737210	672980	794280
	P97927	Laminin subunit alpha-4	Lama4	24.3	38	38	2364700	3885100	3614200	4557400	4593400	5239400
	P98078-3;P98078-2;P98078	Disabled homolog 2	Dab2	8	3	3	72789	90037	85735	93812	85856	106890
	P98192	Dihydroxyacetone phosphate acyltransferase	Gnpat	4.6	3	3	101020	176930	152550	177540	146810	212330
	P99024	Tubulin beta-5 chain	Tubb5	49.8	18	2	776440	1142900	1222100	1358700	1399800	1484300
	P99026	Proteasome subunit beta type-4	Psmb4	28	5	5	505430	661290	673070	738760	741720	783580
	P99027	60S acidic ribosomal protein P2	Rplp2	76.5	6	6	337740	456000	469740	522010	564580	558500
	P99028	Cytochrome b-c1 complex subunit 6, mitochondrial	Uqcrh	29.2	2	2	39771	40633	39719	47945	56941	44352
	P99029-2;P99029	Peroxiredoxin-5, mitochondrial	Prdx5	72.8	9	9	828560	1200200	1129500	1333800	1346000	1423300
	Q00262	Syntaxin-2	Stx2	3.1	1	1	47399	59245	60260	63283	66012	72240
	Q00519;Q3TYQ9	Xanthine dehydrogenase/oxidase;Xanthine dehydrogenase;Xanthine oxidase	Xdh	20.9	21	20	923540	1291200	1187100	1414000	1375100	1524900
	Q00560	Interleukin-6 receptor subunit beta	Il6st	2.3	1	1	17518	14431	16352	19507	20018	16951
	Q00612;P97324;REV__Q9D5Q8-2;REV__Q9D5Q8;REV__P46662	Glucose-6-phosphate 1-dehydrogenase X	G6pdx	45.2	24	24	1098900	1801400	1698500	1981200	1842100	2089600
	Q00623;CON__P15497	Apolipoprotein A-I;Proapolipoprotein A-I;Truncated apolipoprotein A-I	Apoa1	57.2	20	19	3309100	4627800	4704900	6211800	6431100	5729300
	Q00724	Retinol-binding protein 4	Rbp4	5	1	1	28682	48043	48306	51637	53660	58279
	Q00896	Alpha-1-antitrypsin 1-3	Serpina1c	35.7	14	1	779490	1354400	1201600	1243700	1352100	1645300
	Q00897;REV__Q3U308	Alpha-1-antitrypsin 1-4	Serpina1d	45.5	17	7	2848800	4478300	4123100	4353200	4826900	5466500
	Q00898	Alpha-1-antitrypsin 1-5	Serpina1e	29.1	12	3	242080	266560	251680	345260	319830	379450
	Q00915	Retinol-binding protein 1	Rbp1	8.9	1	1	11695	30823	22621	20274	19097	32321
	Q00PI9	Heterogeneous nuclear ribonucleoprotein U-like protein 2	Hnrnpul2	17.6	13	13	417690	624360	523020	630700	682860	729370
	Q01149	Collagen alpha-2(I) chain	Col1a2	12.5	15	15	1796400	3288000	2253100	5327000	3221200	4575900
	Q01279	Epidermal growth factor receptor	Egfr	5.7	5	5	54573	69368	59392	74350	77201	83232
	Q01339	Beta-2-glycoprotein 1	Apoh	31.9	11	11	515840	939080	706690	890990	814110	1087700
	Q01405	Protein transport protein Sec23A	Sec23a	11.6	9	9	286220	419880	401610	440290	419690	513120
	Q01730	Ras suppressor protein 1	Rsu1	23.5	6	6	444720	706170	694820	788620	819460	879430
	Q01768	Nucleoside diphosphate kinase B	Nme2	69.1	9	5	734510	1105600	1110100	1245500	1296300	1327600
	Q01853	Transitional endoplasmic reticulum ATPase	Vcp	53.1	34	34	2562800	3392300	3284500	3886700	3770000	3900000
	Q02013	Aquaporin-1	Aqp1	17.1	4	4	233060	326060	315900	353330	360830	404350
	Q02053;P31254	Ubiquitin-like modifier-activating enzyme 1	Uba1	27.1	26	26	1673700	1610700	1707300	1820600	1860200	1983000
	Q02248	Catenin beta-1	Ctnnb1	5.9	4	4	182280	296540	275390	318080	314060	364110
	Q02257	Junction plakoglobin	Jup	5.9	4	4	146440	198610	184380	227310	226490	277160
	Q02357;Q02357-3;Q02357-4;Q02357-6;Q02357-5;Q02357-2	Ankyrin-1	Ank1	6	10	10	289960	492550	484220	543880	555930	591780
	Q02788	Collagen alpha-2(VI) chain	Col6a2	22.1	23	23	1214300	2057900	2099200	2778100	2516900	2941200
	Q02789-2;Q02789	Voltage-dependent L-type calcium channel subunit alpha-1S	Cacna1s	1	1	1	46442	15281	29763	24338	24038	21576
	Q02819	Nucleobindin-1	Nucb1	24.2	9	8	313150	385180	454520	509010	553680	585700
	Q03173-6;Q03173-3;Q03173-4;Q03173-5;Q03173;Q03173-2	Protein enabled homolog	Enah	3.9	2	1	22623	47823	35188	46845	49441	57442
	Q03265;REV__Q6S5J6-4;REV__P54729;REV__Q6S5J6-2;REV__Q6S5J6-3;REV__Q6S5J6	ATP synthase subunit alpha, mitochondrial	Atp5a1	53	27	27	4533900	4766500	5151500	5632400	5605600	5985700
	Q03311	Cholinesterase	Bche	9.1	5	5	171940	240610	247960	284110	289020	334270
	Q03734	Serine protease inhibitor A3M	Serpina3m	23.9	8	2	84821	126390	126530	129830	129390	142460
	Q04447	Creatine kinase B-type	Ckb	23.9	8	7	316160	609780	500280	604960	535090	699800
	Q04573-2;Q04573	Neuropeptide Y receptor type 1	Npy1r	2.3	1	1	41126	85963	48759	68652	37261	76783
	Q04736;P39688-2;P39688;P05480;P06240	Tyrosine-protein kinase Yes;Tyrosine-protein kinase Fyn;Neuronal proto-oncogene tyrosine-protein kinase Src	Yes1;Fyn;Src	4.8	3	2	70301	106250	101060	114150	121100	139050
	Q04857	Collagen alpha-1(VI) chain	Col6a1	29	25	25	1661600	2924100	2769200	3756000	3412000	4223200
	Q05020	Apolipoprotein C-II	Apoc2	9.3	1	1	101110	163150	159180	214790	170530	208660
	Q05117	Tartrate-resistant acid phosphatase type 5	Acp5	2.1	1	1	23625	65719	46564	62598	63652	88858
	Q05144	Ras-related C3 botulinum toxin substrate 2	Rac2	43.2	8	3	137970	157100	158560	136360	165140	154490
	Q05186	Reticulocalbin-1	Rcn1	6.5	2	2	46786	29308	44260	56813	58505	49615
	Q05421	Cytochrome P450 2E1	Cyp2e1	18.1	10	10	669230	998570	844450	1104700	982360	1368000
	Q05793	Basement membrane-specific heparan sulfate proteoglycan core protein;Endorepellin;LG3 peptide	Hspg2	26.5	69	69	4323700	6573800	6385700	7830000	7860000	9038700
	Q05816;REV__Q9D2U9;REV__Q8CGP2;REV__Q8CGP1;REV__Q8CGP0;REV__Q6ZWY9;REV__Q64525;REV__Q64524;REV__Q64478;REV__Q64475;REV__P10854;REV__P10853;REV__P70696;REV__Q8CGP2-2	Fatty acid-binding protein, epidermal	Fabp5	77	10	10	983430	1564500	1518500	1765600	1552600	1915700
	Q05920	Pyruvate carboxylase, mitochondrial	Pc	37.2	39	38	3185600	4590900	4378300	5414800	4834500	5324700
	Q05D44	Eukaryotic translation initiation factor 5B	Eif5b	1.3	1	1	23551	25590	29020	31848	34042	33784
	Q06185	ATP synthase subunit e, mitochondrial	Atp5i	40.8	3	2	48914	55955	58975	66095	65230	72578
	Q06770	Corticosteroid-binding globulin	Serpina6	16.6	7	7	273430	555700	501100	488800	553710	613210
	Q06890	Clusterin;Clusterin beta chain;Clusterin alpha chain	Clu	24.3	9	9	291500	480880	415760	481780	474740	633810
	Q07076	Annexin A7	Anxa7	31.7	16	15	1056400	1593600	1485700	1786900	1757900	1936800
	Q07113	Cation-independent mannose-6-phosphate receptor	Igf2r	0.4	1	1	204240	117750	92241	106210	99414	183010
	Q07417	Short-chain specific acyl-CoA dehydrogenase, mitochondrial	Acads	48.8	14	14	1147800	1422900	1328200	1551500	1320800	1414700
	Q07456	Protein AMBP;Alpha-1-microglobulin;Inter-alpha-trypsin inhibitor light chain;Trypstatin	Ambp	8	3	3	113070	163240	154100	194170	188250	215600
	Q07797	Galectin-3-binding protein	Lgals3bp	13.5	5	5	253130	339560	328440	371720	366220	432340
	Q07813	Apoptosis regulator BAX	Bax	16.7	2	2	52060	106500	77376	76383	83860	105880
	Q08093	Calponin-2	Cnn2	22.3	4	3	132450	193700	144740	182090	217720	204200
	Q08481-3;Q08481;Q08481-4;Q08481-2	Platelet endothelial cell adhesion molecule	Pecam1	17.5	9	9	400290	503510	463530	496670	518740	576260
	Q08857	Platelet glycoprotein 4	Cd36	27.3	12	12	1963000	3781200	3247600	3834100	4071100	4238100
	Q08879;Q08879-2;CON__ENSEMBL:ENSBTAP00000016046	Fibulin-1	Fbln1	4	3	3	92469	167060	121230	172500	151570	189970
	Q0GNC1-3;Q0GNC1	Inverted formin-2	Inf2	0.7	1	1	19616	75676	43157	42060	42187	69919
	Q0P678	Zinc finger CCCH domain-containing protein 18	Zc3h18	1.6	1	1	43353	45547	46948	50263	56308	56815
	Q0VGB7	Serine/threonine-protein phosphatase 4 regulatory subunit 2	Ppp4r2	3.6	1	1	22047	45673	36641	39825	44063	56718
	Q11011	Puromycin-sensitive aminopeptidase	Npepps	11.2	9	9	439740	487140	525310	577660	568020	619270
	Q11136	Xaa-Pro dipeptidase	Pepd	16.8	8	8	400370	516490	463250	540540	549780	598630
	Q14DH7-2;Q14DH7	Acyl-CoA synthetase short-chain family member 3, mitochondrial	Acss3	4.8	2	2	34150	41800	38494	46520	44255	48322
	Q1EHW4	Histone deacetylase complex subunit SAP25	Sap25	3.8	1	1	72519	150600	122270	115410	120390	177010
	Q1ERP8-4;Q1ERP8-5;Q1ERP8;Q1ERP8-2;Q1ERP8-3	CMRF35-like molecule 9	Cd300lg	5.5	1	1	18788	23258	24800	25769	25886	28866
	Q1LZI2	Putative thiamine transporter SLC35F3	Slc35f3	1.7	1	1	52407	78648	69958	81015	95963	93782
	Q1XH17	Tripartite motif-containing protein 72	Trim72	1.7	1	1	9655.7	5691.4	7529.4	5310	5256.5	6590.4
	Q2TPA8	Hydroxysteroid dehydrogenase-like protein 2	Hsdl2	17.6	9	9	521790	811430	784510	903720	821780	998790
	Q2VLH6;Q2VLH6-2	Scavenger receptor cysteine-rich type 1 protein M130;Soluble CD163	Cd163	5.4	6	6	235790	355170	308230	402340	348180	456550
	Q31125	Zinc transporter SLC39A7	Slc39a7	5.9	2	2	308070	552900	509830	521550	523970	673090
	Q3B7Z2	Oxysterol-binding protein 1	Osbp	6.6	1	1	2908.5	4508.1	4961.4	5173	4699.3	5279
	Q3SXD3	HD domain-containing protein 2	Hddc2	6.5	1	1	16372	21621	19864	21782	22777	23956
	Q3TCJ8-2;Q3TCJ8	Coiled-coil domain-containing protein 69	Ccdc69	13.6	2	2	10646	15939	12062	19740	14643	17503
	Q3TCN2;Q3TCN2-2	Putative phospholipase B-like 2;Putative phospholipase B-like 2 28 kDa form;Putative phospholipase B-like 2 40 kDa form;Putative phospholipase B-like 2 15 kDa form	Plbd2	4.9	3	3	136930	220860	207890	236250	237870	282760
	Q3TDD9	Protein phosphatase 1 regulatory subunit 21	Ppp1r21	3.6	2	2	24663	36419	34716	34899	35313	44568
	Q3TDN2-2;Q3TDN2	FAS-associated factor 2	Faf2	10.6	3	3	71564	114600	114030	122790	120730	145330
	Q3TDQ1	Dolichyl-diphosphooligosaccharide--protein glycosyltransferase subunit STT3B	Stt3b	5.8	5	5	146620	223550	203550	230680	253750	283120
	Q3TEA8-2;Q3TEA8;Q3TEA8-3	Heterochromatin protein 1-binding protein 3	Hp1bp3	12.2	8	8	330760	542330	438390	492040	534360	585530
	Q3TGW2	Endonuclease/exonuclease/phosphatase family domain-containing protein 1	Eepd1	4.9	2	2	47466	56727	48292	58487	43861	58937
	Q3THE2	Myosin regulatory light chain 12B	Myl12b	40.1	6	2	158230	221690	241030	249490	275500	271930
	Q3THS6	S-adenosylmethionine synthase isoform type-2	Mat2a	18.5	7	7	257870	388060	354050	416020	388440	476270
	Q3TJD7-3;Q3TJD7	PDZ and LIM domain protein 7	Pdlim7	21.6	3	1	19402	26050	33958	37450	41672	36119
	Q3TJD7-2	PDZ and LIM domain protein 7	Pdlim7	16.5	3	1	368590	179160	309890	225460	213220	220790
	Q3TKT4;Q3TKT4-2	Transcription activator BRG1	Smarca4	0.9	1	1	4924.6	13792	8155.7	10226	14666	13166
	Q3TL44	NLR family member X1	Nlrx1	4.4	4	4	127680	149170	141360	142900	146570	166860
	Q3TLH4-5;Q3TLH4	Protein PRRC2C	Prrc2c	1.2	2	2	58571	95947	83425	105160	90387	123420
	Q3TSG4	RNA demethylase ALKBH5	Alkbh5	7.6	1	1	7217.8	7114.8	7568.2	9064.5	9430.7	8250.4
	Q3TW96;Q3TW96-2	UDP-N-acetylhexosamine pyrophosphorylase-like protein 1	Uap1l1	11.6	5	5	133670	186650	172650	195740	209330	218270
	Q3TWW8;Q8VE97	Serine/arginine-rich splicing factor 6;Serine/arginine-rich splicing factor 4	Srsf6;Srsf4	3.5	1	1	140540	85693	79764	74454	62965	73612
	Q3TXS7	26S proteasome non-ATPase regulatory subunit 1	Psmd1	14.4	11	11	445440	645630	604520	688720	664460	784720
	Q3TYX2	LRRN4 C-terminal-like protein	Lrrn4cl	3.8	1	1	7217.3	13691	11675	11558	9312.9	13420
	Q3TZZ7;Q3TZZ7-2	Extended synaptotagmin-2	Esyt2	17.4	10	10	321770	338510	380230	435480	404580	427990
	Q3U0B3	Dehydrogenase/reductase SDR family member 11	Dhrs11	5	1	1	19168	32683	27725	31699	28505	34517
	Q3U0S6	Ras-interacting protein 1	Rasip1	7.8	4	4	37540	79252	67190	80359	89948	97765
	Q3U0V1	Far upstream element-binding protein 2	Khsrp	12.4	4	3	45532	68711	58869	61955	69116	76619
	Q3U186	Probable arginine--tRNA ligase, mitochondrial	Rars2	1.9	1	1	26546	45094	37267	42870	41812	49662
	Q3U1C6-3;Q3U1C6-2;Q3U1C6	Putative deoxyribonuclease TATDN3	Tatdn3	6.3	1	1	3510.5	6431.9	5910.5	7520.8	7408.3	6850.3
	Q3U1J4	DNA damage-binding protein 1	Ddb1	8.3	9	9	363790	414700	405420	464250	465470	500990
	Q3U276	Succinate dehydrogenase assembly factor 1, mitochondrial	Sdhaf1	12.7	1	1	13025	20041	19005	23329	19769	24731
	Q3U319	E3 ubiquitin-protein ligase BRE1B	Rnf40	1.1	1	1	15670	36015	25813	37872	39062	44975
	Q3U3R4-2			1.4	1	1	4160.7	11422	8562.9	17044	11369	35236
	Q3U5Q7	UMP-CMP kinase 2, mitochondrial	Cmpk2	13.6	5	5	118190	158800	160990	169170	181120	185410
	Q3U7R1;Q3U7R1-2	Extended synaptotagmin-1	Esyt1	34.5	32	32	1449500	2172700	2146000	2552600	2599700	2845000
	Q3U962	Collagen alpha-2(V) chain	Col5a2	4	5	5	492320	952320	871520	1276000	804470	1310800
	Q3U9G9	Lamin-B receptor	Lbr	3.5	2	2	224750	315140	265540	271180	336060	318510
	Q3U9N9-2;Q3U9N9	Monocarboxylate transporter 10	Slc16a10	3.8	1	1	2374.4	7684.2	4740.9	8544	5307.8	6308.3
	Q3UBX0	Transmembrane protein 109	Tmem109	11.9	3	3	283310	518880	461960	521390	611780	703760
	Q3UCV8	Ubiquitin thioesterase otulin	Otulin	3.1	1	1	10208	7668.9	8636.9	10374	10253	10267
	Q3UDE2	Tubulin--tyrosine ligase-like protein 12	Ttll12	3.4	2	2	102570	125180	118020	138100	124870	148850
	Q3UDR8	Protein YIPF3;Protein YIPF3, N-terminally processed	Yipf3	3.2	1	1	11285	19121	15663	20468	19863	23562
	Q3UEB3-3;Q3UEB3-2;Q3UEB3	Poly(U)-binding-splicing factor PUF60	Puf60	5	3	3	52582	66382	67092	74251	82127	78052
	Q3UFF7	Lysophospholipase-like protein 1	Lyplal1	9.6	2	2	18989	32464	30574	31654	32388	36891
	Q3UFK8	FERM domain-containing protein 8	Frmd8	8.2	2	2	13222	14574	14153	26269	20764	23811
	Q3UGC7;Q66JS6	Eukaryotic translation initiation factor 3 subunit J-A;Eukaryotic translation initiation factor 3 subunit J-B	Eif3j1;Eif3j2	35.2	8	8	350260	409520	374250	432270	431440	448940
	Q3UHC7-2;Q3UHC7-4;Q3UHC7-3;Q3UHC7	Disabled homolog 2-interacting protein	Dab2ip	2.4	2	2	124950	52031	80441	75228	67867	60243
	Q3UHD6-2;Q3UHD6	Sorting nexin-27	Snx27	2.9	1	1	1514.9	3795.9	2578.7	4430.1	2616.5	5457.5
	Q3UHK6-4;Q3UHK6-3;Q3UHK6;Q3UHK6-2;REV__Q8BL48-2;REV__Q8BL48;Q32NY4-2;Q32NY4	Teneurin-4	Tenm4	1.2	3	3	26370	46730	41864	46707	49416	65326
	Q3UHX2	28 kDa heat- and acid-stable phosphoprotein	Pdap1	28.2	5	5	174110	269130	261770	294170	290050	326980
	Q3UI43	BRISC and BRCA1-A complex member 1	Babam1	3.3	1	1	37200	58763	53513	67214	70343	73626
	Q3UIA2-4;Q3UIA2-3;Q3UIA2-2;Q3UIA2	Rho GTPase-activating protein 17	Arhgap17	1.7	1	1	26059	40795	42590	40857	46485	48273
	Q3UIU2	NADH dehydrogenase [ubiquinone] 1 beta subcomplex subunit 6	Ndufb6	35.9	5	5	372180	548680	459270	529800	524070	520190
	Q3UJB9	Enhancer of mRNA-decapping protein 4	Edc4	0.8	1	1	22084	36760	28916	37150	35599	44843
	Q3UJU9	Regulator of microtubule dynamics protein 3	Rmdn3	18.3	6	6	264330	439160	437260	444140	421250	528780
	Q3ULD5	Methylcrotonoyl-CoA carboxylase beta chain, mitochondrial	Mccc2	34.8	14	14	848830	1198700	1110500	1367900	1225300	1363700
	Q3ULJ0-2;Q3ULJ0;Q6NXY9	Glycerol-3-phosphate dehydrogenase 1-like protein	Gpd1l	28.8	10	8	195180	340330	262720	293560	302250	372280
	Q3ULW8-2;Q3ULW8		Parp3	8.3	4	4	138340	273720	211890	232260	243850	320280
	Q3UM45	Protein phosphatase 1 regulatory subunit 7	Ppp1r7	24.4	7	7	174420	170720	192290	211930	215530	224140
	Q3UMB5-2;Q3UMB5	Smith-Magenis syndrome chromosomal region candidate gene 8 protein homolog	Smcr8	1.5	1	1	13481	25648	19395	21840	21095	28142
	Q3UMF0-4;Q3UMF0-2;Q3UMF0-3;Q3UMF0	Cordon-bleu protein-like 1	Cobll1	5.2	4	4	87248	144700	144650	181760	182990	212790
	Q3UMR5	Calcium uniporter protein, mitochondrial	Mcu	4.3	1	1	27402	28121	27463	40517	39698	36704
	Q3UMT1	Protein phosphatase 1 regulatory subunit 12C	Ppp1r12c	3.3	2	2	16328	32057	28892	37188	34783	39252
	Q3UMU9-4;Q3UMU9-2;Q3UMU9;Q3UMU9-3	Hepatoma-derived growth factor-related protein 2	Hdgfrp2	6	3	3	36219	62303	52722	56802	66669	71982
	Q3UN90	LYR motif-containing protein 9	Lyrm9	17.9	1	1	16542	25941	21011	26076	22819	28146
	Q3UNZ8;Q3UNZ8-2	Quinone oxidoreductase-like protein 2		7.1	3	3	107200	180850	152330	141590	165450	199320
	Q3UPH1	Protein PRRC1	Prrc1	11.5	3	3	88866	133350	136590	150220	154650	170430
	Q3UPL0;Q3UPL0-2;Q3UPL0-3	Protein transport protein Sec31A	Sec31a	10	10	10	511470	753410	729520	844130	834850	945890
	Q3UPR9	Somatomedin-B and thrombospondin type-1 domain-containing protein	Sbspon	4.2	1	1	2384.3	4072	3713.3	5077.8	4403.6	5067.8
	Q3UQ28	Peroxidasin homolog	Pxdn	7.2	8	8	210120	280620	314200	446590	364460	403960
	Q3UQ44;REV__Q923Y8;REV__Q99P88	Ras GTPase-activating-like protein IQGAP2	Iqgap2	2.5	5	1	147250	234800	231630	250240	280190	294400
	Q3URE1	Acyl-CoA synthetase family member 3, mitochondrial	Acsf3	2.6	1	1	29383	48403	43638	44794	44416	53526
	Q3USB7	Inactive phospholipase C-like protein 1	Plcl1	0.6	1	1	624640	20725	280920	97247	74928	64236
	Q3UTJ2-4;Q3UTJ2-5;Q3UTJ2;Q3UTJ2-2;Q3UTJ2-3;Q3UTJ2-6;Q3UTJ2-7	Sorbin and SH3 domain-containing protein 2	Sorbs2	14.1	7	6	340920	478910	415030	551970	415500	479180
	Q3UV17	Keratin, type II cytoskeletal 2 oral	Krt76	2.7	2	1	202950	57253	121390	140490	70685	335470
	Q3UVK0;Q3UVK0-2	Endoplasmic reticulum metallopeptidase 1	Ermp1	8.1	7	7	294110	378840	346470	362680	364000	447100
	Q3UVL4-3;Q3UVL4-2;Q3UVL4	Vacuolar protein sorting-associated protein 51 homolog	Vps51	20	1	1	7940.2	7968.8	8739.6	9629.4	9630.2	9367.4
	Q3UW53	Protein Niban	Fam129a	4.5	5	5	204690	300460	282390	310800	323490	344500
	Q3UYC0-2;Q3UYC0	Protein phosphatase 1H	Ppm1h	3.2	1	1	16356	19808	18546	24712	19983	27941
	Q3UZ39-2	Leucine-rich repeat flightless-interacting protein 1	Lrrfip1	6.2	3	2	19840	45303	38037	36990	38448	51499
	Q3UZP4	Small VCP/p97-interacting protein	Svip	14.3	1	1	37913	53970	52584	61273	54088	68313
	Q3V009;Q3V009-2	Transmembrane emp24 domain-containing protein 1	Tmed1	11.5	2	2	38376	42038	49719	51668	50129	62498
	Q3V0G7-2;Q3V0G7	GTPase-activating Rap/Ran-GAP domain-like protein 3	Garnl3	1	1	1	29238	38655	40095	49679	55678	57773
	Q3V1D3	AMP deaminase 1	Ampd1	16.1	10	10	360070	161980	276100	222660	217650	218720
	Q3V1T4-3;Q3V1T4	Prolyl 3-hydroxylase 1	Lepre1	1.8	1	1	49016	70363	72430	77223	86595	104900
	Q3V3R4	Integrin alpha-1	Itga1	7.6	8	8	211440	345540	321430	376750	397850	438970
	Q4FZF3	Probable ATP-dependent RNA helicase DDX49	Ddx49	2.7	1	1	1165.8	1437.7	1352	2325	1583.6	2007.2
	Q4QQM4	Tumor protein p53-inducible protein 11	Trp53i11	5.3	1	1	41146	53441	53773	51420	70474	64862
	Q6A026;Q4VA53;Q4VA53-3	Sister chromatid cohesion protein PDS5 homolog A;Sister chromatid cohesion protein PDS5 homolog B	Pds5a;Pds5b	0.5	1	1	31184	44987	36715	41757	43389	48636
	Q4VAA2-2;Q4VAA2	Protein CDV3	Cdv3	20.8	3	3	45838	52022	62965	62636	68141	75281
	Q4VAE3	Transmembrane protein 65	Tmem65	4.3	1	1	19986	25217	25507	28068	28148	32180
	Q4VBD2	Transmembrane anterior posterior transformation protein 1	Tapt1	3.9	1	1	483.49	1166.6	1040.2	974.43	867.8	1286.8
	Q4ZJN1-2;Q4ZJN1	Complement C1q and tumor necrosis factor-related protein 9	C1qtnf9	22.1	3	3	88366	130880	130900	144580	157410	179060
	Q501J6;Q501J6-2	Probable ATP-dependent RNA helicase DDX17	Ddx17	12.8	7	2	49922	79258	65130	77830	82872	83091
	Q505D7	Optic atrophy 3 protein homolog	Opa3	3.9	1	1	114990	193040	150390	181810	168380	166810
	Q505F5	Leucine-rich repeat-containing protein 47	Lrrc47	4.5	2	2	172250	397560	265710	247920	287420	362280
	Q52KI8-2;Q52KI8	Serine/arginine repetitive matrix protein 1	Srrm1	1.1	1	1	17341	26649	24113	27939	29346	29437
	Q569Z6	Thyroid hormone receptor-associated protein 3	Thrap3	7.6	5	5	102060	147380	136820	151770	164280	171730
	Q570Y9-3;Q570Y9	DEP domain-containing mTOR-interacting protein	Deptor	6.2	1	1	21638	28866	21912	48643	28749	36245
	Q58A65-6;Q58A65-3;Q58A65-4;Q58A65-5;Q58A65-2;Q58A65;Q9ESN9-2;Q9ESN9-3;Q9ESN9-5;Q9ESN9-4;Q9ESN9;Q9ESN9-6	C-Jun-amino-terminal kinase-interacting protein 4	Spag9	3.1	3	3	53758	79593	76444	87725	90207	93624
	Q59J78	Mimitin, mitochondrial	Ndufaf2	6.5	1	1	80818	78747	82172	86483	73811	85017
	Q5DTX6	Junctional protein associated with coronary artery disease	Jcad	0.8	1	1	20126	38803	34607	37372	42908	49904
	Q5EG47	5-AMP-activated protein kinase catalytic subunit alpha-1	Prkaa1	1.8	1	1	49695	53638	60589	59055	63760	63659
	Q5F2E8	Serine/threonine-protein kinase TAO1	Taok1	1.2	1	1	18427	22764	24951	27306	24523	28684
	Q5F2F2	Abhydrolase domain-containing protein 15	Abhd15	16.1	6	6	137040	234750	226120	273410	275270	299310
	Q5FW60	Major urinary protein 20	Mup20	14.4	3	1	41079	50871	59911	64596	89368	302530
	Q5FWH6-2;Q5FWH6	Rho guanine nucleotide exchange factor 15	Arhgef15	1.4	1	1	7294.3	13263	11473	13446	13662	15740
	Q5FWK3	Rho GTPase-activating protein 1	Arhgap1	18.9	8	8	190020	254480	264230	287170	297430	334440
	Q5HZI1-3;Q5HZI1-2;Q5HZI1-4;Q5HZI1	Microtubule-associated tumor suppressor 1 homolog	Mtus1	2.2	1	1	13795	32218	25179	33984	35884	42941
	Q5M8N4	Epimerase family protein SDR39U1	Sdr39u1	9.9	2	2	91714	87194	85514	93144	87375	94487
	Q5SSH8-2;Q5SSH8	Neuferricin	Cyb5d2	11.8	1	1	2449.7	4216.7	3342.9	4413.1	4437.7	5091.6
	Q5SSN7	Vesicle transport protein SFT2A	Sft2d1	17	1	1	12365	9866.8	9312.2	10345	9508.4	9108.9
	Q5SSZ5-2;Q5SSZ5	Tensin-3	Tns3	5.1	3	1	20178	32929	30980	36610	38204	44447
	Q5SUR0	Phosphoribosylformylglycinamidine synthase	Pfas	1.4	2	2	20700	29770	26604	25272	28692	33235
	Q5SVR0-2;Q5SVR0;Q3UYK3-2;Q3UYK3	TBC1 domain family member 9B	Tbc1d9b	3.5	3	3	97740	171800	159330	187590	177740	191370
	Q5SW19-3;Q5SW19;Q5SW19-2	Clustered mitochondria protein homolog	Cluh	4.3	5	5	197590	197050	224200	229860	227340	251650
	Q5SWT3	Solute carrier family 25 member 35	Slc25a35	18.7	4	4	164920	245930	211830	275450	253310	266650
	Q5SWU9;Q5SWU9-2	Acetyl-CoA carboxylase 1;Biotin carboxylase	Acaca	29.8	64	56	3743200	5954300	4975100	6183600	5108200	4964100
	Q5SX39	Myosin-4	Myh4	63.1	140	41	107600000	6312700	54182000	20678000	18208000	15012000
	Q5SX40;Q8BVF4-3;Q8BVF4-2;Q8BVF4	Myosin-1	Myh1	54.6	110	17	4933900	579060	879000	869670	697110	1879900
	Q5SYD0;Q5SYD0-2	Unconventional myosin-Id	Myo1d	6.5	6	6	248120	289480	287890	315700	310060	359610
	Q5U458	DnaJ homolog subfamily C member 11	Dnajc11	1.6	1	1	19434	20734	25242	25914	25315	27564
	Q5U5V2-2;Q5U5V2	Hydroxylysine kinase	Hykk	8	1	1	7671.1	17747	14562	12948	11979	19545
	Q5XG73-2;Q5XG73-3;Q5XG73	Acyl-CoA-binding domain-containing protein 5	Acbd5	4.4	2	2	43199	70963	60629	64221	68614	79696
	Q5XJY5	Coatomer subunit delta	Arcn1	18.2	9	9	452800	638220	638040	709400	708050	815250
	Q5XKE0;O70468	Myosin-binding protein C, fast-type	Mybpc2	43.4	42	42	9112600	877530	5160200	2278400	1826200	1441600
	Q60590;REV__Q05860-3;REV__Q05860;P07361	Alpha-1-acid glycoprotein 1	Orm1	10.6	3	3	149360	246960	218280	260630	277710	292200
	Q60597;Q60597-2;Q60597-4;Q60597-3	2-oxoglutarate dehydrogenase, mitochondrial	Ogdh	39.4	33	33	2351600	2655800	2404400	2851900	2434900	2606800
	Q60598	Src substrate cortactin	Cttn	17.8	8	8	394970	619910	609860	693610	692770	832780
	Q60605-2;Q60605;Q8CI43	Myosin light polypeptide 6	Myl6	60.3	9	9	690950	975890	1071200	1295900	1367300	1282900
	Q60631;Q60631-2	Growth factor receptor-bound protein 2	Grb2	15.2	3	3	223750	274360	267030	284900	293810	305670
	Q60634-3;Q60634-2;Q60634	Flotillin-2	Flot2	28.8	9	9	314130	451510	439710	527190	548440	587600
	Q60648	Ganglioside GM2 activator	Gm2a	13	3	3	177080	201310	232280	240130	249660	279040
	Q60668-4;Q60668-3;Q60668-2;Q60668	Heterogeneous nuclear ribonucleoprotein D0	Hnrnpd	24.4	6	5	235600	345090	263140	293620	345080	332090
	Q60675	Laminin subunit alpha-2	Lama2	19.2	47	47	2258800	2933300	2760500	3695500	3293400	3910200
	Q60692	Proteasome subunit beta type-6	Psmb6	20.6	5	5	324780	430940	445870	511230	488950	554090
	Q60710-2;Q60710	Deoxynucleoside triphosphate triphosphohydrolase SAMHD1	Samhd1	24.7	13	13	642280	1030100	806420	856980	1010600	1089000
	Q60714	Long-chain fatty acid transport protein 1	Slc27a1	43	19	19	867490	1074300	1032800	1061900	1012600	1334400
	Q60720	Cytochrome b561	Cyb561	4.4	1	1	9148.2	22156	15899	18711	21569	25997
	Q60737	Casein kinase II subunit alpha	Csnk2a1	5.1	2	2	60290	104910	101110	109050	115070	130230
	Q60739-2;Q60739	BAG family molecular chaperone regulator 1	Bag1	7.8	2	2	63608	79573	77256	93658	94306	97726
	Q60749;Q9WU01-2;Q9R226;Q9WU01	KH domain-containing, RNA-binding, signal transduction-associated protein 1	Khdrbs1	7	4	4	138290	218470	187880	201660	229620	248370
	Q60754	Macrophage receptor MARCO	Marco	3.7	1	1	5125	6256.1	4441.8	6723.3	6809.9	5182.1
	Q60759	Glutaryl-CoA dehydrogenase, mitochondrial	Gcdh	3.4	2	2	19466	27471	26703	32415	31117	31860
	Q60760-2;Q60760	Growth factor receptor-bound protein 10	Grb10	2.2	1	1	30870	33496	34689	35415	33754	42027
	Q60766-2;Q60766	Immunity-related GTPase family M protein 1	Irgm1	5.6	2	2	139940	98457	115400	101590	102150	116830
	Q60770;Q60770-2	Syntaxin-binding protein 3	Stxbp3	9.6	6	6	178720	253390	245420	263990	272020	300900
	Q60772	Cyclin-dependent kinase 4 inhibitor C	Cdkn2c	7.7	1	1	12484	27287	17050	18366	18182	27335
	Q60780	Growth arrest-specific protein 7	Gas7	3.6	1	1	9797.4	21645	15915	21658	19675	26811
	Q60790	Ras GTPase-activating protein 3	Rasa3	1.8	2	2	21231	30107	25733	28742	30460	40434
	Q60823;P31750;Q9WUA6-2;Q9WUA6	RAC-beta serine/threonine-protein kinase	Akt2	20.2	11	10	429770	706610	639190	819870	702140	826490
	Q60854	Serpin B6	Serpinb6	40.2	15	15	1922100	1970400	2026300	2156900	2016300	2645400
	Q60860	Leukotriene C4 synthase	Ltc4s	11.3	1	1	52074	50681	59021	62539	65737	66619
	Q60864	Stress-induced-phosphoprotein 1	Stip1	23.2	10	10	399030	574830	535960	590240	586790	667560
	Q60865	Caprin-1	Caprin1	9.8	7	7	236900	352390	331690	405190	405600	438130
	Q60870	Receptor expression-enhancing protein 5	Reep5	10.3	2	2	610960	352170	365870	354710	291030	329670
	Q60875-5;Q60875-4;Q60875	Rho guanine nucleotide exchange factor 2	Arhgef2	1.2	1	1	20028	40312	35852	39590	41559	52925
	Q60876	Eukaryotic translation initiation factor 4E-binding protein 1	Eif4ebp1	26.5	4	4	85758	138630	130340	152400	130220	168570
	Q60902-4;Q60902-2;Q60902;Q60902-3	Epidermal growth factor receptor substrate 15-like 1	Eps15l1	7.7	5	5	66008	89150	89652	97949	100610	109200
	Q60930	Voltage-dependent anion-selective channel protein 2	Vdac2	47.5	11	10	813230	913430	869810	991050	912320	1010400
	Q60931	Voltage-dependent anion-selective channel protein 3	Vdac3	36.7	9	8	753930	645910	640680	707440	636540	710360
	Q60932-2;Q60932	Voltage-dependent anion-selective channel protein 1	Vdac1	64	15	14	3376900	2101200	2645500	2615900	2380000	2484100
	Q60953-2;Q60953	Protein PML	Pml	1.2	1	1	26346	38145	30828	36677	41372	40875
	Q60973;Q60972	Histone-binding protein RBBP7	Rbbp7	8	3	3	75441	94328	89930	105840	104580	115750
	Q60994	Adiponectin	Adipoq	24.7	5	5	687390	1133600	1110500	1169900	1177400	1429100
	Q61001	Laminin subunit alpha-5	Lama5	0.8	2	2	45075	72913	70993	96883	87328	105120
	Q61017	Guanine nucleotide-binding protein G(I)/G(S)/G(O) subunit gamma-T2	Gngt2	10.1	1	1	20775	40495	29525	33061	33610	41293
	Q61024	Asparagine synthetase [glutamine-hydrolyzing]	Asns	19.1	8	8	232070	342180	368390	419090	439700	434870
	Q61029-3;Q61029;Q61029-4;Q61029-2;Q61033-2;Q61033	Lamina-associated polypeptide 2, isoforms beta/delta/epsilon/gamma;Lamina-associated polypeptide 2, isoforms alpha/zeta	Tmpo	28.6	7	7	187810	231820	226640	239970	259820	278010
	Q61035;Q99KK9	Histidine--tRNA ligase, cytoplasmic	Hars	17.5	9	9	363800	482980	460970	494530	501950	576580
	Q61074	Protein phosphatase 1G	Ppm1g	9.2	4	4	88460	74774	87252	114610	131850	97411
	Q61081	Hsp90 co-chaperone Cdc37;Hsp90 co-chaperone Cdc37, N-terminally processed	Cdc37	18.7	7	7	234900	390640	349900	383710	388560	446650
	Q61107	Guanylate-binding protein 4	Gbp4	1.9	1	1	14476	25133	21278	25101	26208	32000
	Q61133	Glutathione S-transferase theta-2	Gstt2	23	4	4	126050	151740	160010	176970	186690	170280
	Q61136	Serine/threonine-protein kinase PRP4 homolog	Prpf4b	0.9	1	1	5766.3	12581	9223	10503	10834	13827
	Q61147;CON__ENSEMBL:ENSBTAP00000031900	Ceruloplasmin	Cp	19.3	18	18	1108000	1883900	1578000	1743700	1820100	2166300
	Q61160	FAS-associated death domain protein	Fadd	4.9	1	1	8574.3	12030	13170	14081	13494	15917
	Q61166	Microtubule-associated protein RP/EB family member 1	Mapre1	44	11	9	400700	651720	636330	642230	673080	801000
	Q61171	Peroxiredoxin-2	Prdx2	34.8	7	7	601640	993650	976730	1144800	1189000	1185700
	Q61187	Tumor susceptibility gene 101 protein	Tsg101	7.7	3	3	131420	198120	201580	224090	221630	258770
	Q61191	Host cell factor 1;HCF N-terminal chain 1;HCF N-terminal chain 2;HCF N-terminal chain 3;HCF N-terminal chain 4;HCF N-terminal chain 5;HCF N-terminal chain 6;HCF C-terminal chain 1;HCF C-terminal chain 2;HCF C-terminal chain 3;HCF C-terminal chain 4;HCF C-terminal chain 5;HCF C-terminal chain 6	Hcfc1	0.6	1	1	28233	30162	27610	32734	30235	34575
	Q61207	Prosaposin	Psap	15.4	8	8	631330	1005600	870270	1156000	1312800	1303000
	Q61210-5;Q61210-3;Q61210-4;Q61210-2;Q61210	Rho guanine nucleotide exchange factor 1	Arhgef1	3	3	3	53767	101970	64196	72334	95100	93414
	Q61233	Plastin-2	Lcp1	51.8	28	24	1765400	2608100	1977100	1951300	2712400	2375300
	Q61234	Alpha-1-syntrophin	Snta1	6.6	4	3	101240	121410	112610	133300	127680	164210
	Q61235	Beta-2-syntrophin	Sntb2	11.5	6	4	110990	199540	170380	192150	181350	233790
	Q61239	Protein farnesyltransferase/geranylgeranyltransferase type-1 subunit alpha	Fnta	2.1	1	1	17213	21158	21828	20172	21247	25447
	Q61247	Alpha-2-antiplasmin	Serpinf2	20	10	10	488130	939490	784300	858660	873660	1072700
	Q61249	Immunoglobulin-binding protein 1	Igbp1	9.1	2	2	55663	81163	79040	97371	97039	107120
	Q61285	ATP-binding cassette sub-family D member 2	Abcd2	22.5	14	14	734450	1142600	1067300	1309300	1273200	1411400
	Q61292	Laminin subunit beta-2	Lamb2	31.5	47	45	2383100	3399200	3566900	4300000	4329700	5124900
	Q61316;REV__Q9DBV3	Heat shock 70 kDa protein 4	Hspa4	31.6	21	19	869480	1175900	1174300	1362000	1335000	1438400
	Q61335	B-cell receptor-associated protein 31	Bcap31	31.8	9	8	672620	1152800	1141200	1144900	1132700	1471100
	Q61391	Neprilysin	Mme	9.6	6	6	182540	276170	273080	301780	303030	370600
	Q61398	Procollagen C-endopeptidase enhancer 1	Pcolce	2.6	1	1	15712	33064	27195	28991	29346	36162
	Q61409	cGMP-inhibited 3,5-cyclic phosphodiesterase B	Pde3b	1	1	1	35104	88781	73654	72534	74180	105350
	Q61411-2;Q61411	GTPase HRas;GTPase HRas, N-terminally processed	Hras	25	4	2	207830	291060	285390	329440	324210	360890
	Q61425	Hydroxyacyl-coenzyme A dehydrogenase, mitochondrial	Hadh	30.6	11	11	1763800	2010000	1821200	2286000	2034900	2051600
	Q61490	CD166 antigen	Alcam	1.9	1	1	24325	62057	56611	49680	47278	84641
	Q61508-2;Q61508	Extracellular matrix protein 1	Ecm1	9.2	3	3	66884	87897	80799	96400	95700	115430
	Q61543	Golgi apparatus protein 1	Glg1	4.8	5	5	219160	317960	285150	359150	368690	387010
	Q61545	RNA-binding protein EWS	Ewsr1	1.4	1	1	39464	92737	67725	58857	66002	96831
	Q61550	Double-strand-break repair protein rad21 homolog	Rad21	5.8	2	2	8627.9	18174	14036	13786	14227	16089
	Q61553	Fascin	Fscn1	17.2	7	7	418240	594270	515800	557070	676100	673430
	Q61554	Fibrillin-1	Fbn1	31.7	75	70	4538700	9028000	6006600	11357000	9106700	10168000
	Q61555	Fibrillin-2	Fbn2	2.1	6	1	1818	3210.3	2343.7	4243.8	3563.5	3999.7
	Q61559	IgG receptor FcRn large subunit p51	Fcgrt	3.3	1	1	28821	43097	37071	47552	44360	53501
	Q61576	Peptidyl-prolyl cis-trans isomerase FKBP10	Fkbp10	2.1	1	1	10026	13684	14622	15402	18062	16831
	Q61581	Insulin-like growth factor-binding protein 7	Igfbp7	3.9	1	1	59457	114660	79866	139650	117090	136160
	Q61584-2;Q61584-5;Q61584-6;Q61584-4;Q61584-7;Q61584-3;Q61584	Fragile X mental retardation syndrome-related protein 1	Fxr1	6.3	3	2	35252	38877	43549	39192	46217	48288
	Q61598;Q61598-2	Rab GDP dissociation inhibitor beta	Gdi2	55.3	22	16	1448400	2233100	1995900	2248400	2287300	2475100
	Q61599	Rho GDP-dissociation inhibitor 2	Arhgdib	28.5	5	5	465530	614930	458750	467050	696610	560880
	Q61646	Haptoglobin;Haptoglobin alpha chain;Haptoglobin beta chain	Hp	28.2	10	10	645880	932330	1327600	1035500	1393800	1786700
	Q61655	ATP-dependent RNA helicase DDX19A	Ddx19a	10.3	4	4	133390	179590	190620	203860	206310	239840
	Q61656	Probable ATP-dependent RNA helicase DDX5	Ddx5	24.8	14	9	643740	837540	799320	916390	1002500	951300
	Q61687	Transcriptional regulator ATRX	Atrx	0.5	1	1	22342	30512	29700	42548	38495	40825
	Q61699-2;Q61699	Heat shock protein 105 kDa	Hsph1	4.9	4	3	109190	154090	154090	178320	173340	181080
	Q61702	Inter-alpha-trypsin inhibitor heavy chain H1	Itih1	4.7	3	3	73128	101910	98574	123030	117250	134250
	Q61730-3;Q61730-2;Q61730	Interleukin-1 receptor accessory protein	Il1rap	8.8	6	6	272720	354860	372550	441810	450320	493360
	Q61735;Q61735-2	Leukocyte surface antigen CD47	Cd47	9.6	3	3	476370	757730	654170	759090	756060	859430
	Q61738-5;Q61738;Q61738-4;Q61738-6	Integrin alpha-7;Integrin alpha-7 heavy chain;Integrin alpha-7 light chain	Itga7	13	13	1	366520	605380	553550	625540	642890	803270
	Q61738-3;Q61738-2	Integrin alpha-7;Integrin alpha-7 heavy chain;Integrin alpha-7 light chain	Itga7	13.9	13	1	12374	17870	20701	24576	24924	24775
	Q61739;Q61739-2	Integrin alpha-6;Integrin alpha-6 heavy chain;Integrin alpha-6 light chain	Itga6	8.9	8	8	166510	239550	237580	277960	274360	312890
	Q61753	D-3-phosphoglycerate dehydrogenase	Phgdh	35.3	16	16	1269400	1765700	1721900	2126000	1990800	2241600
	Q61768;P28738;P33175	Kinesin-1 heavy chain	Kif5b	18.7	14	14	626100	886820	880200	1073600	1009400	1167200
	Q61792	LIM and SH3 domain protein 1	Lasp1	31.9	9	9	433280	856370	711020	747870	772320	1022500
	Q61823	Programmed cell death protein 4	Pdcd4	3.6	2	2	16255	31373	22355	22003	29666	31123
	Q61830	Macrophage mannose receptor 1	Mrc1	8.2	11	11	241960	365580	305720	385150	395750	439860
	Q61838;CON__ENSEMBL:ENSBTAP00000024146;Q6GQT1	Alpha-2-macroglobulin;Alpha-2-macroglobulin 165 kDa subunit;Alpha-2-macroglobulin 35 kDa subunit	A2m	34.2	44	44	3252900	5299300	4979800	5456200	5673900	6303800
	Q61878	Bone marrow proteoglycan;Eosinophil granule major basic protein	Prg2	5.4	1	1	27052	50794	27193	64536	36554	38729
	Q61879	Myosin-10	Myh10	15.5	27	11	254850	415880	402300	454490	483640	524790
	Q61937	Nucleophosmin	Npm1	27.4	8	8	573940	782160	618940	679810	766110	779380
	Q61941	NAD(P) transhydrogenase, mitochondrial	Nnt	7.1	7	7	356600	374590	405970	406700	432060	489300
	Q61990-2;Q61990-3;Q61990;P57722-2;P57722;P57724	Poly(rC)-binding protein 2	Pcbp2	23.3	7	5	286060	421900	376770	421850	448680	499790
	Q62000	Mimecan	Ogn	29.2	10	10	1464700	2286500	1931600	2459600	2050300	3036500
	Q62048-2;Q62048	Astrocytic phosphoprotein PEA-15	Pea15	17.6	2	2	37146	60678	63763	70463	64110	84559
	Q62077	1-phosphatidylinositol 4,5-bisphosphate phosphodiesterase gamma-1	Plcg1	1.8	2	2	38219	71571	67924	83149	80926	97234
	Q62086	Serum paraoxonase/arylesterase 2	Pon2	22	6	6	206610	268930	290490	326830	341680	358890
	Q62087	Serum paraoxonase/lactonase 3	Pon3	21.8	6	6	219490	304600	315730	354260	331260	383080
	Q62093	Serine/arginine-rich splicing factor 2	Srsf2	9.5	4	3	103090	150570	118270	124520	154390	148940
	Q62095;P16381;Q61496	ATP-dependent RNA helicase DDX3Y;Putative ATP-dependent RNA helicase Pl10	Ddx3y;D1Pas1	12.6	8	1	11042	13107	15124	17778	19388	20746
	Q62147	Sarcospan	Sspn	13.9	3	3	153980	262600	220460	248090	227870	323430
	Q62165	Dystroglycan;Alpha-dystroglycan;Beta-dystroglycan	Dag1	3.2	2	2	41122	45155	55020	74801	63430	71934
	Q62167	ATP-dependent RNA helicase DDX3X	Ddx3x	13.9	9	2	311100	435260	412290	469810	495490	538980
	Q62172	RalA-binding protein 1	Ralbp1	2.2	1	1	4813.2	8931.6	7119.8	9160.6	7574.5	10994
	Q62186	Translocon-associated protein subunit delta	Ssr4	7.6	1	1	157190	193270	201260	227000	211830	246780
	Q62188	Dihydropyrimidinase-related protein 3	Dpysl3	12.1	6	3	74977	74918	80712	92085	85102	100350
	Q62189;Q9CQI7	U1 small nuclear ribonucleoprotein A	Snrpa	11.1	3	3	251590	233370	216090	226730	246700	274900
	Q62203	Splicing factor 3A subunit 2	Sf3a2	2.1	1	1	50358	48876	54563	56701	61915	57164
	Q62230-3;Q62230;Q62230-2	Sialoadhesin	Siglec1	2.4	4	4	77281	116460	95250	103850	100350	132610
	Q62234-2;Q62234	Myomesin-1	Myom1	22.1	29	29	4302600	775050	2416600	1308600	1136000	1219200
	Q62261;Q62261-2;REV__A2AG58-2;REV__Q6NWV3;REV__Q6NWV3-2	Spectrin beta chain, non-erythrocytic 1	Sptbn1	48.7	100	99	6587900	10724000	10037000	11505000	11425000	13352000
	Q62264	Thyroid hormone-inducible hepatic protein	Thrsp	34	5	5	492610	642070	528040	701490	574780	523820
	Q62276-2;Q62276	Mediator of RNA polymerase II transcription subunit 22	Med22	10	1	1	15768	21979	19608	30069	26023	29751
	Q62277	Synaptophysin	Syp	7.3	2	2	83644	116250	109790	130850	119410	141520
	Q62313;Q62314	Trans-Golgi network integral membrane protein 1;Trans-Golgi network integral membrane protein 2	Tgoln1;Tgoln2	4.5	1	1	8188	19869	15859	16979	17713	22836
	Q62318;Q62318-2	Transcription intermediary factor 1-beta	Trim28	9.8	5	5	150940	166230	173270	201400	227110	205520
	Q62348	Translin	Tsn	6.6	1	1	31806	35872	41517	46162	53000	48785
	Q62393-2;Q62393-3;Q62393	Tumor protein D52	Tpd52	15.7	2	2	33189	41474	40919	44523	48931	52389
	Q62407-4;Q62407-3;Q62407	Striated muscle-specific serine/threonine-protein kinase	Speg	0.6	1	1	26368	6354.4	16061	9428.3	8236.6	9527.6
	Q62417;Q62417-3;Q62417-2;Q62417-5;Q62417-6;Q62417-4;Q62417-7	Sorbin and SH3 domain-containing protein 1	Sorbs1	18.9	23	21	1019000	1608800	1600500	1715000	1750200	2143200
	Q62418-3;Q62418-2;Q62418	Drebrin-like protein	Dbnl	23.1	8	8	151020	210110	193440	216360	246160	258300
	Q62419	Endophilin-A2	Sh3gl1	4.6	2	2	92444	134450	128770	145160	149270	160590
	Q62422	Osteoclast-stimulating factor 1	Ostf1	20.5	2	2	28113	42649	40424	45807	51472	46196
	Q62425	Cytochrome c oxidase subunit NDUFA4	Ndufa4	56.1	6	6	1097600	1155400	1053400	1185300	993480	1039400
	Q62426	Cystatin-B	Cstb	42.9	3	3	209030	314490	358800	346980	387940	452780
	Q62433	Protein NDRG1	Ndrg1	8.9	3	3	81247	132100	103220	151750	141920	162400
	Q62446	Peptidyl-prolyl cis-trans isomerase FKBP3	Fkbp3	8.5	2	2	132120	133060	123480	147190	154660	147690
	Q62448-2;Q62448	Eukaryotic translation initiation factor 4 gamma 2	Eif4g2	7.8	6	6	45988	65887	64977	70755	71731	80160
	Q62465	Synaptic vesicle membrane protein VAT-1 homolog	Vat1	31.3	11	11	495090	743700	710850	809690	805340	939040
	Q62523	Zyxin	Zyx	13.5	7	7	300560	445470	409700	458270	455350	542870
	Q63829	COMM domain-containing protein 3	Commd3	4.1	1	1	42521	62676	53333	66198	58475	74502
	Q63844	Mitogen-activated protein kinase 3	Mapk3	17.9	6	5	122200	185160	191470	211860	213830	237410
	Q63918	Serum deprivation-response protein	Sdpr	50.5	22	22	2258200	5211300	4197300	4648600	4983000	6069000
	Q63932	Dual specificity mitogen-activated protein kinase kinase 2	Map2k2	15.5	4	2	45954	69433	69406	82962	77422	88511
	Q64008	Ras-related protein Rab-34	Rab34	10.4	2	2	118320	112360	139240	173470	162870	165110
	Q64010;Q64010-2	Adapter molecule crk	Crk	27.3	7	7	294570	356600	381100	450330	445420	461530
	Q64012-2;Q64012	RNA-binding protein Raly	Raly	4.7	2	2	114270	162240	139730	174740	201930	183200
	Q640N1;Q640N1-2	Adipocyte enhancer-binding protein 1	Aebp1	3.4	3	3	113700	155030	152030	192250	173230	219700
	Q64105	Sepiapterin reductase	Spr	23.8	6	6	336790	437060	369480	485030	478080	490900
	Q64127-2;Q64127	Transcription intermediary factor 1-alpha	Trim24	1.6	1	1	2698.5	5266.2	3760.9	4436.2	4368.3	5120.3
	Q64133	Amine oxidase [flavin-containing] A	Maoa	13.5	6	5	220980	309620	300570	343080	325660	389920
	Q64213-2;Q64213-3;Q64213	Splicing factor 1	Sf1	5.5	2	2	42657	53653	49632	57486	59455	62606
	Q64310	Surfeit locus protein 4	Surf4	3.7	1	1	40657	53060	52649	61028	59552	71476
	Q64314;Q64314-2	Hematopoietic progenitor cell antigen CD34	Cd34	3.9	2	2	73211	112660	95357	122970	118790	132690
	Q64324	Syntaxin-binding protein 2	Stxbp2	1.7	1	1	23918	46309	35253	45711	41774	53407
	Q64331	Unconventional myosin-VI	Myo6	1.3	1	1	17753	26460	23067	28348	25152	33558
	Q64337-2			2.7	1	1	22832	37323	36411	41298	42810	50341
	Q64356	Seminal vesicle secretory protein 6	Svs6	32.3	3	3	93896	31824	29547	33614	33967	35897
	Q64378	Peptidyl-prolyl cis-trans isomerase FKBP5;Peptidyl-prolyl cis-trans isomerase FKBP5, N-terminally processed	Fkbp5	7.9	3	3	61087	101190	101720	106930	102500	136030
	Q64433	10 kDa heat shock protein, mitochondrial	Hspe1	59.8	6	6	500170	586570	586390	663660	597930	662250
	Q64435	UDP-glucuronosyltransferase 1-6	Ugt1a6	9	5	2	118890	170790	169490	193520	203130	224530
	Q64442;REV__Q6VN19	Sorbitol dehydrogenase	Sord	21.3	6	6	202910	320800	314400	347550	364020	422600
	Q64444	Carbonic anhydrase 4	Ca4	22.3	7	7	188150	290110	299920	338770	342590	375940
	Q64462	Cytochrome P450 4B1	Cyp4b1	7.8	4	4	77339	139660	129650	150750	166510	183570
	Q64471	Glutathione S-transferase theta-1	Gstt1	22.9	5	5	82963	102720	100740	99826	100740	135720
	Q64511;Q01320	DNA topoisomerase 2-beta	Top2b	2.2	5	5	207910	277090	255930	258350	235720	281730
	Q64514-2;Q64514	Tripeptidyl-peptidase 2	Tpp2	7	6	6	172370	207610	213050	241890	243160	258460
	Q64518-2;Q64518-3;Q64518	Sarcoplasmic/endoplasmic reticulum calcium ATPase 3	Atp2a3	13.2	14	2	17910	28019	23366	26981	26465	28748
	Q64521	Glycerol-3-phosphate dehydrogenase, mitochondrial	Gpd2	29.6	19	19	2339700	2330700	2193900	2363800	1833200	1475000
	Q64669	NAD(P)H dehydrogenase [quinone] 1	Nqo1	7.7	2	2	25874	30006	32342	32762	35915	37247
	Q64674	Spermidine synthase	Srm	8.9	2	2	53366	83559	82486	99615	98019	103750
	Q64691-2;Q64691	Calpain-3	Capn3	2.1	1	1	8364.3	11591	8728.7	9443.6	8944.3	11441
	Q64695	Endothelial protein C receptor	Procr	5.4	1	1	130230	70511	86935	90532	79512	91894
	Q64726	Zinc-alpha-2-glycoprotein	Azgp1	21.5	6	6	173760	259670	228190	238670	255370	337440
	Q64727	Vinculin	Vcl	59.8	56	56	4373800	6562300	6414900	7382400	7549600	8253700
	Q64735-2;Q64735	Complement component receptor 1-like protein	Cr1l	5.9	3	3	111130	218680	136930	186560	180290	232630
	Q64737-2;Q64737	Trifunctional purine biosynthetic protein adenosine-3;Phosphoribosylamine--glycine ligase;Phosphoribosylformylglycinamidine cyclo-ligase;Phosphoribosylglycinamide formyltransferase	Gart	15	5	5	86070	126320	124800	145780	145340	158570
	Q64FW2	All-trans-retinol 13,14-reductase	Retsat	2	1	1	14713	23926	20370	25636	25098	28106
	Q66GT5	Phosphatidylglycerophosphatase and protein-tyrosine phosphatase 1	Ptpmt1	8.8	1	1	13125	14737	16313	16280	15580	17665
	Q68FD5	Clathrin heavy chain 1	Cltc	34.5	51	51	2744600	4373900	3826000	4604200	4598300	5190900
	Q68FL4;Q68FL4-2	Putative adenosylhomocysteinase 3	Ahcyl2	17	10	4	575100	803310	668100	792750	739790	926050
	Q68FL6	Methionine--tRNA ligase, cytoplasmic	Mars	2.1	2	2	4178.8	6300.2	5463	7620.1	6251.9	7037.2
	Q69Z28-2;Q69Z28	A disintegrin and metalloproteinase with thrombospondin motifs 16	Adamts16	1.9	1	1	16095	20641	23105	28309	34009	30263
	Q69Z37	Sterile alpha motif domain-containing protein 9-like	Samd9l	1.4	2	2	15537	53518	33928	28227	24344	52313
	Q69Z38	Pseudopodium-enriched atypical kinase 1	Peak1	1	1	1	3085.6	4963.5	4764.4	5242.6	5756	6746.9
	Q69ZN7;Q69ZN7-2;Q69ZN7-4;Q69ZN7-3	Myoferlin	Myof	2.1	4	4	195170	284060	279180	331300	352160	364380
	Q69ZQ1	Uncharacterized family 31 glucosidase KIAA1161	Kiaa1161	1.8	1	1	3345.8	3965.1	3932.9	5432.7	5795.9	5289.4
	Q69ZX8	Actin-binding LIM protein 3	Ablim3	3.4	2	2	50504	79166	73588	79743	84096	98840
	Q6A028	Switch-associated protein 70	Swap70	4.4	3	3	71804	127540	109830	117870	135670	143430
	Q6A068	Cell division cycle 5-like protein	Cdc5l	1.5	2	2	12379	25023	19609	27258	30130	28788
	Q6A0D4	Raftlin	Rftn1	2.3	1	1	14581	24612	23827	18509	18071	20480
	Q6A4J8-3;Q6A4J8;Q6A4J8-2	Ubiquitin carboxyl-terminal hydrolase 7	Usp7	2.5	2	2	40136	44178	47298	49521	53854	52047
	Q6DFW4	Nucleolar protein 58	Nop58	2.4	1	1	43372	58190	56674	57742	67885	68382
	Q6EDY6-3;Q6EDY6	Leucine-rich repeat-containing protein 16A	Lrrc16a	1.4	1	1	11352	16238	16506	21655	19599	21176
	Q6GQT9	Nodal modulator 1	Nomo1	8.1	7	7	288820	384030	391280	438990	402260	479630
	Q6GV12	3-ketodihydrosphingosine reductase	Kdsr	5.4	1	1	17307	23206	20087	26834	22183	26228
	Q6IRU2	Tropomyosin alpha-4 chain	Tpm4	44	12	9	543850	1012200	942750	1095000	1243200	1340200
	Q6IRU5-2;Q6IRU5;Q6IRU5-3	Clathrin light chain B	Cltb	33.6	9	9	826160	736280	818430	809960	787360	932140
	Q6NSR8	Probable aminopeptidase NPEPL1	Npepl1	11.6	4	4	146110	209740	200920	211030	208480	242180
	Q80X95;Q6NTA4	Ras-related GTP-binding protein A;Ras-related GTP-binding protein B	Rraga;Rragb	4.8	2	1	109410	163150	141410	160590	145220	183060
	Q6NZB0	DnaJ homolog subfamily C member 8	Dnajc8	3.6	1	1	55922	94296	73275	75885	81960	93085
	Q6NZC7;Q80Y98-3;Q80Y98;Q80Y98-2	SEC23-interacting protein	Sec23ip	3.4	3	3	13187	18157	16772	16865	15716	22335
	Q6NZJ6-2;Q6NZJ6	Eukaryotic translation initiation factor 4 gamma 1	Eif4g1	9	13	12	347200	506450	475300	543560	517940	603650
	Q6P069-2;Q6P069	Sorcin	Sri	30.6	6	6	323290	466650	450540	540410	598800	574510
	Q6P1B1	Xaa-Pro aminopeptidase 1	Xpnpep1	3.7	2	2	95099	145800	135580	157520	154360	173120
	Q6P1F6;Q8BG02	Serine/threonine-protein phosphatase 2A 55 kDa regulatory subunit B alpha isoform	Ppp2r2a	9.4	4	4	164700	204610	214150	235040	234190	258870
	Q6P1G0	HEAT repeat-containing protein 6	Heatr6	1.9	2	2	17962	28021	26893	33726	34345	38216
	Q6P1H6-3;Q6P1H6-2;Q6P1H6	Ankyrin repeat and LEM domain-containing protein 2	Ankle2	1	1	1	10039	24707	17633	22377	23331	26553
	Q6P3A8-2;Q6P3A8	2-oxoisovalerate dehydrogenase subunit beta, mitochondrial	Bckdhb	7.5	2	2	52862	71805	57002	66844	63582	95717
	Q6P4T2	U5 small nuclear ribonucleoprotein 200 kDa helicase	Snrnp200	2.9	6	6	86817	137330	108630	132240	140260	150200
	Q6P5E4	UDP-glucose:glycoprotein glucosyltransferase 1	Uggt1	8.7	12	12	385230	528890	527780	625900	672430	676530
	Q6P5F9	Exportin-1	Xpo1	2.4	2	2	60671	75777	72793	82756	85939	82003
	Q6P5H2-2;Q6P5H2	Nestin	Nes	2.3	3	3	121700	137930	154060	170890	180800	187820
	Q6P6J9	Thioredoxin domain-containing protein 15	Txndc15	6.1	1	1	4857.4	7368.8	6979.9	9523.9	9606.4	10958
	Q6P6L0-3;Q6P6L0	Filamin A-interacting protein 1-like	Filip1l	1.6	1	1	8022.5	16326	12768	12587	14935	17125
	Q6P6M5-2;Q6P6M5	Peroxisomal membrane protein 11C	Pex11g	6.8	1	1	37037	70106	58836	64734	64077	81486
	Q6P6M7	O-phosphoseryl-tRNA(Sec) selenium transferase	Sepsecs	1.4	1	1	71830	255930	191100	183820	175690	262510
	Q6P8I4	PEST proteolytic signal-containing nuclear protein	Pcnp	9	1	1	25528	31092	32700	44175	45936	45167
	Q6P8J7	Creatine kinase S-type, mitochondrial	Ckmt2	14.8	5	3	394320	47187	117050	85611	74166	94013
	Q6P8M1-2;Q6P8M1	Putative deoxyribonuclease TATDN1	Tatdn1	6.1	1	1	24287	33227	35893	38549	42138	37479
	Q6P8X1;REV__Q923T7-3;REV__Q923T7;Q99MP8-3;Q99MP8-2;Q99MP8	Sorting nexin-6;Sorting nexin-6, N-terminally processed	Snx6	19	8	8	291690	438490	428780	481300	494810	530510
	Q6P9J9	Anoctamin-6	Ano6	4.1	2	2	16308	20876	22459	26386	28999	27284
	Q6P9Q6;Q6P9Q6-2	FK506-binding protein 15	Fkbp15	3.5	3	3	35350	56245	50183	59856	61884	73922
	Q6P9R2;Q80WC7-2;Q8K2X3;Q80WC7;Q8K2K6-3;Q8K2K6-2;Q9Z1W9;Q8K2K6-1;Q8K2K6	Serine/threonine-protein kinase OSR1	Oxsr1	13.3	7	7	265790	439440	384060	426150	433850	530240
	Q6PA06;Q6PA06-2	Atlastin-2	Atl2	3.1	2	2	69800	120240	124760	117200	136140	156700
	Q9JIF0-3;Q9JIF0-2;Q9JIF0;Q6PAK3	Protein arginine N-methyltransferase 1;Protein arginine N-methyltransferase 8	Prmt1;Prmt8	2.3	1	1	87743	121930	106610	111350	117100	123440
	Q6PAM1;Q6PAM1-2	Alpha-taxilin	Txlna	10.5	3	3	100340	121270	136440	184300	184890	173590
	Q6PB66;Q6VNB8-2;Q6VNB8	Leucine-rich PPR motif-containing protein, mitochondrial	Lrpprc	11.5	15	15	632640	809370	783620	886730	844350	902200
	Q6PB93-2;Q6PB93	Polypeptide N-acetylgalactosaminyltransferase 2;Polypeptide N-acetylgalactosaminyltransferase 2 soluble form	Galnt2	3.2	2	2	61263	94517	88832	108560	107940	118340
	Q6PCZ4	Melanoma-associated antigen E1	Magee1	0.7	1	1	6856.5	3214.5	4920.6	3836.2	4045	3920
	Q6PD03	Serine/threonine-protein phosphatase 2A 56 kDa regulatory subunit alpha isoform	Ppp2r5a	21.8	9	9	324970	453340	447100	558500	524360	533080
	Q6PD19-2;Q6PD19	UPF0668 protein C10orf76 homolog		7.2	2	2	74055	97027	100070	104900	113740	146770
	Q6PDG5-2;Q6PDG5	SWI/SNF complex subunit SMARCC2	Smarcc2	1.9	1	1	10110	14191	13964	17226	16669	16900
	Q6PDH0;Q6PDH0-2	Pleckstrin homology-like domain family B member 1	Phldb1	4.4	5	5	119730	179130	172280	231890	212100	249280
	Q6PDI5;Q6PDI5-2	Proteasome-associated protein ECM29 homolog	Ecm29	2	3	3	108940	119020	136640	159760	148310	163030
	Q6PDI6-3;Q6PDI6	Protein FAM63B	Fam63b	7	2	2	47788	87497	75788	97905	93844	106670
	Q6PDL0	Cytoplasmic dynein 1 light intermediate chain 2	Dync1li2	10.6	4	4	53993	94472	79226	87148	82746	103640
	Q6PDM2-3;Q6PDM2-2;Q6PDM2	Serine/arginine-rich splicing factor 1	Srsf1	35.7	7	7	264210	400820	332700	371970	412020	440120
	Q6PDN3-3;Q6PDN3;Q6PDN3-2;Q6PDN3-4	Myosin light chain kinase, smooth muscle;Myosin light chain kinase, smooth muscle, deglutamylated form	Mylk	12.4	10	10	232880	369820	331990	401600	372230	432390
	Q6PDQ2;A2A8L1	Chromodomain-helicase-DNA-binding protein 4	Chd4	1.9	3	3	45924	105080	75858	76173	82852	103460
	Q6PDY2	2-aminoethanethiol dioxygenase	Ado	4.3	1	1	75304	115970	83935	111580	103690	121400
	Q6PE01	U5 small nuclear ribonucleoprotein 40 kDa protein	Snrnp40	1.7	1	1	14859	28039	21739	23354	27448	29724
	Q6PEE2;Q6PEE2-2	CBP80/20-dependent translation initiation factor	Ctif	1.7	1	1	30009	61840	50451	57663	53274	72094
	Q6PEE3	Ribonucleoside-diphosphate reductase subunit M2 B	Rrm2b	3.7	1	1	21701	42931	39459	38339	37970	54768
	Q6PER3	Microtubule-associated protein RP/EB family member 3	Mapre3	11.7	3	2	42764	80114	72566	87322	79317	120510
	Q6PGB8;Q91ZW3;Q6PGB8-2	Probable global transcription activator SNF2L1;SWI/SNF-related matrix-associated actin-dependent regulator of chromatin subfamily A member 5	Smarca1;Smarca5	1.1	1	1	25818	28111	33972	40146	40926	38152
	Q6PGH2	Hematological and neurological expressed 1-like protein	Hn1l	7.4	1	1	24069	30498	31708	31642	28289	32275
	Q6PHU5;Q6PHU5-2	Sortilin	Sort1	2.5	2	2	64104	123320	108020	115120	118740	156720
	Q6PHZ2-2;Q6PHZ2-4;Q6PHZ2-5;Q6PHZ2;Q923T9-3;Q923T9-2;Q923T9;P28652	Calcium/calmodulin-dependent protein kinase type II subunit delta	Camk2d	14.2	5	3	79542	98615	108180	119260	118170	130460
	Q6PIE5;Q64436;Q80XR2	Sodium/potassium-transporting ATPase subunit alpha-2	Atp1a2	23.9	21	7	610600	470590	606300	535170	482030	621040
	Q6PIP5	NudC domain-containing protein 1	Nudcd1	3.4	2	2	9292.6	16890	12982	14422	15811	17761
	Q6PIU9	Uncharacterized protein FLJ45252 homolog		5.1	1	1	14641	22043	23375	24783	23680	26666
	Q6Q477-2;Q6Q477	Calcium-transporting ATPase	Atp2b4	16.9	15	9	545790	835470	728280	856460	822470	962300
	Q6Q899;Q6Q899-2	Probable ATP-dependent RNA helicase DDX58	Ddx58	5.5	4	4	344520	342580	362140	338780	403950	407470
	Q6QD59	Vesicle transport protein SEC20	Bnip1	12.3	3	3	26622	40664	41936	46169	46876	52537
	Q6R5N8	Toll-like receptor 13	Tlr13	0.9	1	1	85930	183030	138840	116250	97727	153710
	Q6URW6-2;Q6URW6;Q6URW6-3	Myosin-14	Myh14	4	8	2	150520	213910	206040	244540	244070	245850
	Q6WVG3	BTB/POZ domain-containing protein KCTD12	Kctd12	11.6	3	3	74194	121900	114140	121130	134050	138190
	Q6Y685-2;Q6Y685	Transforming acidic coiled-coil-containing protein 1	Tacc1	4.9	2	2	63550	91956	80274	99421	100020	111950
	Q6ZPU9;Q6ZPU9-3;Q6ZPU9-2	KIF1-binding protein	Kbp	2.9	2	2	31691	58454	49972	62427	54329	74153
	Q6ZPY7-2;Q6ZPY7	Lysine-specific demethylase 3B	Kdm3b	0.9	1	1	18290	29588	27051	28585	34369	35415
	Q6ZPZ3-2;Q6ZPZ3	Zinc finger CCCH domain-containing protein 4	Zc3h4	1	1	1	7008.1	16436	13448	15304	19581	23671
	Q6ZQ38	Cullin-associated NEDD8-dissociated protein 1	Cand1	16.7	17	17	775760	1156800	1079000	1267100	1262200	1400600
	Q6ZQ89-3;Q6ZQ89	E3 ubiquitin-protein ligase MARCH6	Marchf6	1.5	1	1	6190.6	10218	10954	10715	10400	13496
	Q6ZQI3	Malectin	Mlec	19.6	5	5	318770	297590	304960	295530	273790	379670
	Q6ZQK5-2;Q6ZQK5	Arf-GAP with coiled-coil, ANK repeat and PH domain-containing protein 2	Acap2	1.9	1	1	27585	57803	42147	48420	49996	64898
	Q6ZQM8;Q62452;P70691;Q63886;P17717	UDP-glucuronosyltransferase 1-7C;UDP-glucuronosyltransferase 1-9;UDP-glucuronosyltransferase 1-2;UDP-glucuronosyltransferase 1-1	Ugt1a7c;Ugt1a9;Ugt1a2;Ugt1a1	8.1	4	1	20935	23853	24166	32288	32006	32505
	Q6ZWM4	U6 snRNA-associated Sm-like protein LSm8	Lsm8	19.8	2	2	78102	124850	127110	137030	148860	163990
	Q6ZWN5	40S ribosomal protein S9	Rps9	38.7	9	9	611570	861890	786140	838770	809550	974020
	Q6ZWQ7		Spcs3	11.7	2	2	50984	62361	58727	63817	68203	68087
	Q6ZWY3;Q6ZWU9	40S ribosomal protein S27-like;40S ribosomal protein S27	Rps27l;Rps27	15.5	1	1	29350	27181	28658	39029	33329	33473
	Q6ZWV3;P86048	60S ribosomal protein L10;60S ribosomal protein L10-like	Rpl10;Rpl10l	13.1	3	3	258370	383810	319510	342510	325610	424500
	Q6ZWV7;A6PWD2-4;A6PWD2	60S ribosomal protein L35	Rpl35	23.6	3	3	177030	206250	230350	258630	249910	289370
	Q6ZWX0	Protein Asterix	Wdr83os	8.5	1	1	10123	12577	13221	11207	11664	15318
	Q6ZWX6	Eukaryotic translation initiation factor 2 subunit 1	Eif2s1	20.6	6	6	456790	343770	416350	393320	374520	417250
	Q6ZWY8	Thymosin beta-10	Tmsb10	47.7	2	1	26092	35645	61491	73803	73535	81143
	Q70IV5-2;Q70IV5;Q70IV5-3	Synemin	Synm	1.5	2	2	88519	54057	73240	75351	73260	92568
	Q71LX4	Talin-2	Tln2	29.2	54	41	1318000	2071900	2017400	2252700	2344600	2745200
	Q71RI9-2;Q71RI9	Kynurenine--oxoglutarate transaminase 3	Ccbl2	5.7	1	1	25907	39858	34179	37349	37576	43823
	Q75N62	GTPase IMAP family member 8	Gimap8	3.3	2	1	174.8	358.05	376.35	464.65	343.52	512.38
	Q76KJ5	DNA-directed RNA polymerase I subunit RPA34	Cd3eap	3.8	1	1	4846.2	6542.4	6007.7	6871.9	7725.1	7874.2
	Q76MZ3	Serine/threonine-protein phosphatase 2A 65 kDa regulatory subunit A alpha isoform	Ppp2r1a	32.1	19	13	1388700	2411500	1936300	2384700	2347300	2726300
	Q78HU7	Glycophorin-C	Gypc	28.4	2	2	52750	47635	59592	82581	84002	65194
	Q78IK2	Up-regulated during skeletal muscle growth protein 5	Usmg5	25.9	1	1	112750	136940	133080	147830	128500	167690
	Q78IK4	MICOS complex subunit Mic27	Apool	23.8	6	6	404160	500820	506270	559350	537890	605440
	Q78IS1	Transmembrane emp24 domain-containing protein 3	Tmed3	5.4	1	1	29994	45656	45937	48631	49842	61967
	Q78JE5	F-box only protein 22	Fbxo22	4.2	1	1	5906.1	8980.7	7704.2	20349	7624.7	14580
	Q78PY7	Staphylococcal nuclease domain-containing protein 1	Snd1	22.9	17	17	784830	1047700	1035700	1097200	1086100	1238400
	Q78XF5	Oligosaccharyltransferase complex subunit OSTC	Ostc	8.1	1	1	10966	14585	13803	17271	16134	16816
	Q78ZA7	Nucleosome assembly protein 1-like 4	Nap1l4	25.6	6	5	204690	225630	249950	279210	285360	274560
	Q791T5-2;Q791T5	Mitochondrial carrier homolog 1	Mtch1	2.7	1	1	27294	50996	43989	53099	57856	61097
	Q791V5	Mitochondrial carrier homolog 2	Mtch2	16.5	4	4	217200	268370	242180	283570	250880	275830
	Q7JJ13-2;Q7JJ13	Bromodomain-containing protein 2	Brd2	1.6	1	1	21797	30667	33421	38589	39254	38128
	Q7M6Y3-2;Q7M6Y3-3;Q7M6Y3-4;Q7M6Y3-6;Q7M6Y3-5;Q7M6Y3	Phosphatidylinositol-binding clathrin assembly protein	Picalm	13.4	7	7	429580	641920	611590	686430	700730	812470
	Q7TMB8;Q7TMB8-2;Q5SQX6	Cytoplasmic FMR1-interacting protein 1;Cytoplasmic FMR1-interacting protein 2	Cyfip1;Cyfip2	5.9	8	8	326770	483630	428820	524200	509990	595990
	Q7TMF3	NADH dehydrogenase [ubiquinone] 1 alpha subcomplex subunit 12	Ndufa12	17.2	2	2	45495	46303	52185	62742	56594	52769
	Q7TMK9-2;Q7TMK9	Heterogeneous nuclear ribonucleoprotein Q	Syncrip	24.6	12	12	472390	661350	641380	752410	740920	784490
	Q7TMM9;Q9CWF2	Tubulin beta-2A chain;Tubulin beta-2B chain	Tubb2a;Tubb2b	40.4	16	2	284890	344180	425030	497840	473060	530870
	Q7TMY8;Q7TMY8-2;Q7TMY8-4;Q7TMY8-3	E3 ubiquitin-protein ligase HUWE1	Huwe1	2	6	6	124800	182360	173990	195040	202380	223510
	Q7TNB8-2;Q7TNB8	Protein strawberry notch homolog 2	Sbno2	0.5	1	1	309310	33785	171750	76015	66104	68721
	Q7TNC4-2;Q7TNC4-3;Q7TNC4-4;Q7TNC4	Putative RNA-binding protein Luc7-like 2	Luc7l2	3.4	1	1	56644	70405	72749	74617	82961	80005
	Q7TNG5;Q7TNG5-2	Echinoderm microtubule-associated protein-like 2	Eml2	5.1	3	3	45963	85767	64781	79264	84745	95086
	Q7TNP2	Serine/threonine-protein phosphatase 2A 65 kDa regulatory subunit A beta isoform	Ppp2r1b	19.8	12	6	254920	244820	259360	280870	253260	288350
	Q7TNS2	MICOS complex subunit Mic10	Minos1	19.7	2	2	124160	183910	113120	160030	114910	178040
	Q7TNV0	Protein DEK	Dek	3.7	1	1	12027	15235	14332	14675	18523	18474
	Q7TPE5	Probable RNA polymerase II nuclear localization protein SLC7A6OS	Slc7a6os	4.2	1	1	11405	18895	15371	15105	17563	17131
	Q7TPR4	Alpha-actinin-1	Actn1	32.8	28	11	659970	884240	784290	989000	980210	991300
	Q7TPV4	Myb-binding protein 1A	Mybbp1a	3.1	3	3	47553	78741	61539	68829	77658	76731
	Q7TPW1	Nexilin	Nexn	1.2	1	1	22956	27140	27833	28754	28136	33854
	Q7TQ48-2;Q7TQ48	Sarcalumenin	Srl	29	11	11	2137700	300320	1223200	637750	537580	662610
	Q7TQ62-2;Q7TQ62	Podocan	Podn	3.8	2	2	39791	61912	57841	77778	73001	85325
	Q7TQ95	Protein lunapark	Lnp	6.4	2	2	108590	150160	166040	177050	176610	210820
	Q7TQH0-3;Q7TQH0;Q7TQH0-2	Ataxin-2-like protein	Atxn2l	2.3	2	2	11057	23713	17202	28249	31968	30253
	Q7TQI3	Ubiquitin thioesterase OTUB1	Otub1	19.9	4	4	94326	153610	136940	153910	170880	198700
	Q7TQJ1	MARVEL domain-containing protein 1	Marveld1	4	1	1	12958	226980	8981.7	22256	22899	30547
	Q7TQK5	Coiled-coil domain-containing protein 93	Ccdc93	10.8	6	6	150770	239370	211950	272990	249740	295400
	Q7TSV4	Phosphoglucomutase-2	Pgm2	10.8	5	5	116300	191130	161620	172340	193160	211750
	Q7TT50	Serine/threonine-protein kinase MRCK beta	Cdc42bpb	0.9	1	1	12796	22621	20019	22643	17917	24871
	Q80SU7	Interferon-induced very large GTPase 1	Gvin1	1.6	4	4	153750	230490	197300	234890	257320	275320
	Q80SW1	Putative adenosylhomocysteinase 2	Ahcyl1	13	7	1	116910	121980	131400	162850	151390	153450
	Q80SZ7	Guanine nucleotide-binding protein G(I)/G(S)/G(O) subunit gamma-5	Gng5	27.9	2	2	113940	202310	150930	197910	189620	220090
	Q80TL7-2;Q80TL7	Protein MON2 homolog	Mon2	0.6	1	1	16226	34376	22428	23458	23711	39516
	Q80TM9-4;Q80TM9-6;Q80TM9-3;Q80TM9	Nischarin	Nisch	1.7	1	1	40540	67219	63864	67947	68321	83002
	Q80TY0-2;Q80TY0;Q80TY0-5;Q80TY0-4;Q80TY0-3	Formin-binding protein 1	Fnbp1	4.9	2	2	103740	85197	90664	93665	92299	113380
	Q80U63-2;Q80U63	Mitofusin-2	Mfn2	6.1	3	3	81825	101870	101350	113570	112040	122280
	Q80U78-4;Q80U78-2;Q80U78-3;Q80U78	Pumilio homolog 1	Pum1	10.6	1	1	5098.1	8083.5	7245	8516.8	8735.3	9406
	Q80UG2	Plexin-A4	Plxna4	0.5	1	1	64747	336170	171550	122240	102720	312250
	Q80UG5-3;Q80UG5;Q80UG5-2	Septin-9	Sept9	9.4	6	6	296250	633480	518150	514260	541620	724860
	Q80UM3	N-alpha-acetyltransferase 15, NatA auxiliary subunit	Naa15	2.2	3	2	30443	57894	43694	82121	57827	79173
	Q80UM7	Mannosyl-oligosaccharide glucosidase	Mogs	2.2	1	1	18348	17487	21082	22602	24541	20636
	Q80UP5	Ankyrin repeat domain-containing protein 13A	Ankrd13a	1.7	1	1	14188	21675	20200	21631	24073	25640
	Q80UU9	Membrane-associated progesterone receptor component 2	Pgrmc2	22.1	4	2	84263	127520	127920	143570	142440	154890
	Q80UW8	DNA-directed RNA polymerases I, II, and III subunit RPABC1	Polr2e	4.3	1	1	15459	32010	20915	21856	22542	32058
	Q80UY1	UPF0586 protein C9orf41 homolog		2.8	1	1	15553	4784.1	10160	9883.2	8367.9	8981.4
	Q80VD1	Protein FAM98B	Fam98b	2.6	1	1	37859	44969	48702	51283	58952	55450
	Q80VJ2	Steroid receptor RNA activator 1	Sra1	9.1	2	2	46429	51729	59635	68125	66217	68890
	Q80VP1;Q80VP1-2	Epsin-1	Epn1	3.8	2	1	62298	86688	83028	99133	95012	110780
	Q80W22	Threonine synthase-like 2	Thnsl2	5	1	1	21051	19806	25319	24874	25088	23839
	Q80W54	CAAX prenyl protease 1 homolog	Zmpste24	8.8	4	4	205570	253950	250690	271060	268490	305470
	Q80WJ7	Protein LYRIC	Mtdh	18.3	8	8	168110	378940	318450	304080	319520	443710
	Q80WQ2	Protein VAC14 homolog	Vac14	12	7	7	245290	389550	357730	394700	386660	486240
	Q80WW9	DDRGK domain-containing protein 1	Ddrgk1	7.9	2	2	78230	123230	109370	127290	136670	148370
	Q80X19-2;Q80X19	Collagen alpha-1(XIV) chain	Col14a1	8.3	12	12	294340	536940	445230	515080	508330	668280
	Q80X50;Q80X50-5;Q80X50-2;Q80X50-3;Q80X50-4	Ubiquitin-associated protein 2-like	Ubap2l	4	3	3	69341	93892	92822	110390	108260	125240
	Q80X71	Transmembrane protein 106B	Tmem106b	4.7	1	1	25403	49688	33473	45443	42986	56829
	Q80X73	Protein pelota homolog	Pelo	3.6	1	1	1998.5	3751.6	2957.4	4695.9	4433.4	4634.9
	Q80X80	C2 domain-containing protein 2-like	C2cd2l	1.4	1	1	11107	26728	20979	28704	29608	32965
	Q80X90	Filamin-B	Flnb	13.8	30	24	1011200	1293300	1271400	1485300	1490600	1620100
	Q80XI3-2;Q80XI3-4;Q80XI3;Q80XI3-3	Eukaryotic translation initiation factor 4 gamma 3	Eif4g3	2.8	3	2	18701	37492	31466	34121	33275	43243
	Q80XL6	Acyl-CoA dehydrogenase family member 11	Acad11	9.6	5	5	302000	449550	406400	473920	420400	525430
	Q80XU3	Nuclear ubiquitous casein and cyclin-dependent kinase substrate 1	Nucks1	3.8	1	1	79670	152790	106660	137390	162850	180460
	Q80Y14;Q5UAK0-5;Q5UAK0-4;Q5UAK0;Q5UAK0-2;Q5UAK0-1	Glutaredoxin-related protein 5, mitochondrial	Glrx5	33.6	4	4	155200	186930	204170	251640	266890	244740
	Q80Y56	Rabenosyn-5	Rbsn	1.3	1	1	53531	47283	65098	76317	83527	64465
	Q80Y86	Mitogen-activated protein kinase 15	Mapk15	1.5	1	1	106520	163420	116630	162640	146040	180070
	Q80YC5	Coagulation factor XII;Coagulation factor XIIa heavy chain;Coagulation factor XIIa light chain	F12	4.4	2	2	70864	87357	74776	97723	96335	101620
	Q80YR4-2;Q80YR4-3;Q80YR4	Zinc finger protein 598	Znf598	1.5	1	1	3034.3	5701.4	5437	7217.5	5987.9	7211.3
	Q80YX1-5;Q80YX1-4;Q80YX1-3;Q80YX1-2;Q80YX1	Tenascin	Tnc	1	1	1	4416.7	7573.9	4937.8	7031	8596.8	6791.4
	Q810B6;Q810B6-2;REV__Q8CIL4	Rabankyrin-5	Ankfy1	2.6	3	3	49077	87326	73425	89188	96419	108790
	Q810J8	Zinc finger FYVE domain-containing protein 1	Zfyve1	1.2	1	1	25521	48565	35990	41996	40238	55925
	Q810U5-3;Q810U5;Q810U5-2	Coiled-coil domain-containing protein 50	Ccdc50	8	2	2	59403	95984	98669	103900	108130	127490
	Q811I0	ATP synthase mitochondrial F1 complex assembly factor 1	Atpaf1	5.2	1	1	25195	20346	24020	34127	40613	24973
	Q8BFQ8	Parkinson disease 7 domain-containing protein 1	Pddc1	4.5	1	1	28129	39440	42768	47948	57708	53429
	Q8BFR5;Q8BFR5-2	Elongation factor Tu, mitochondrial	Tufm	33	12	12	684820	753070	749370	862270	789790	836870
	Q8BFS6-2;Q8BFS6;Q8BFS6-3;Q8BFS6-5;Q8BFS6-4	Serine/threonine-protein phosphatase CPPED1	Cpped1	6.4	2	2	115260	126470	141180	148320	149330	162890
	Q8BFW7-4;Q8BFW7;Q8BFW7-5;Q9Z1Y4	Lipoma-preferred partner homolog	Lpp	20.7	6	6	145140	228730	216690	253580	249530	292470
	Q8BFY6	Peflin	Pef1	4	2	2	47000	89823	78419	104500	105950	121380
	Q8BFY9-2;Q8BFY9;Q99LG2	Transportin-1;Transportin-2	Tnpo1;Tnpo2	5.4	5	5	267210	469450	404110	472870	500740	529030
	Q8BFZ9;Q91X78	Erlin-2	Erlin2	25.9	7	7	285980	404890	392020	447900	434560	511320
	Q8BG05	Heterogeneous nuclear ribonucleoprotein A3	Hnrnpa3	25.1	8	1	22493	42590	36115	35485	36451	47514
	Q8BG05-2	Heterogeneous nuclear ribonucleoprotein A3	Hnrnpa3	26.3	9	2	639950	1378800	1030000	943880	1127100	1395900
	Q8BG32	26S proteasome non-ATPase regulatory subunit 11	Psmd11	18.7	8	8	377910	509690	496950	587410	588580	632710
	Q8BG60-2;Q8BG60	Thioredoxin-interacting protein	Txnip	8.6	3	3	43391	62852	59771	57885	65363	68718
	Q8BG67;Q8BG67-2	Protein EFR3 homolog A	Efr3a	1.1	1	1	45596	55340	64837	63859	65339	80811
	Q8BGA9	Mitochondrial inner membrane protein OXA1L	Oxa1l	2.3	1	1	41594	31515	37226	36003	33439	38363
	Q8BGC0;Q8BGC0-2	HIV Tat-specific factor 1 homolog	Htatsf1	4.2	3	3	67680	102460	100690	108610	114210	124590
	Q8BGC4	Zinc-binding alcohol dehydrogenase domain-containing protein 2	Zadh2	11.4	4	4	147260	221090	211760	233560	227730	272300
	Q8BGD8	Cytochrome c oxidase assembly factor 6 homolog	Coa6	19	2	1	13079	16925	17015	17791	16055	19607
	Q8BGD9	Eukaryotic translation initiation factor 4B	Eif4b	16.4	9	9	191950	304480	281290	338980	341470	373700
	Q8BGH2	Sorting and assembly machinery component 50 homolog	Samm50	14.7	7	7	250360	321970	306600	378730	345850	367080
	Q8BGQ7	Alanine--tRNA ligase, cytoplasmic	Aars	11.8	11	11	480170	707160	659940	699860	692360	855200
	Q8BGT6	MICAL-like protein 1	Micall1	1.6	1	1	5867	11488	10831	11517	11901	13579
	Q8BH04	Phosphoenolpyruvate carboxykinase [GTP], mitochondrial	Pck2	8.9	4	4	88488	117080	112840	125540	136270	137370
	Q8BH24	Transmembrane 9 superfamily member 4	Tm9sf4	5.8	3	3	40465	56148	51447	52913	51914	66573
	Q8BH35-2;Q8BH35	Complement component C8 beta chain	C8b	10.9	4	4	79237	125580	105710	119890	123330	147310
	Q8BH43	Wiskott-Aldrich syndrome protein family member 2	Wasf2	6	3	3	127370	149630	154580	160440	165310	182530
	Q8BH58	TIP41-like protein	Tiprl	14	3	3	144270	131510	135410	147850	148160	155430
	Q8BH59;Q9QXX4	Calcium-binding mitochondrial carrier protein Aralar1	Slc25a12	6.1	4	4	402860	172850	251510	214090	225880	231630
	Q8BH61;P49222	Coagulation factor XIII A chain	F13a1	26.4	19	19	1175500	1893900	1645600	1917300	1695100	2371000
	Q8BH64;REV__Q8K4L0	EH domain-containing protein 2	Ehd2	73.3	33	32	3492800	6112200	5598200	6991600	6935700	7440700
	Q8BH69	Selenide, water dikinase 1	Sephs1	3.1	1	1	32167	45481	45671	51494	53238	57060
	Q8BH79-3;Q8BH79;Q8BH79-4;Q8BH79-2	Anoctamin-10	Ano10	11.1	6	6	380730	242540	325510	293600	280860	331280
	Q8BH82	N-acyl-phosphatidylethanolamine-hydrolyzing phospholipase D	Napepld	7.1	2	2	28002	26809	32185	33057	32539	30389
	Q8BH86-2;Q8BH86	UPF0317 protein C14orf159 homolog, mitochondrial		7	4	4	134540	211490	168310	214580	208050	229020
	Q8BH95	Enoyl-CoA hydratase, mitochondrial	Echs1	39.3	10	10	1156100	1499400	1296600	1639600	1435600	1525700
	Q8BH97	Reticulocalbin-3	Rcn3	6.4	2	2	58251	144020	115250	141970	138950	194800
	Q8BHA3-2;Q8BHA3	Probable D-tyrosyl-tRNA(Tyr) deacylase 2	Dtd2	10.8	2	2	196060	433490	358320	341890	335080	495980
	Q8BHD7-2;Q8BHD7	Polypyrimidine tract-binding protein 3	Ptbp3	8.8	4	2	61236	154950	102610	114510	166790	167240
	Q8BHD8	Protein-L-isoaspartate O-methyltransferase domain-containing protein 2	Pcmtd2	7	2	2	35828	65771	55192	62753	59510	68624
	Q8BHG1	Nardilysin	Nrd1	2.3	2	2	83521	100460	106080	116610	117150	124200
	Q8BHG2;Q8BHG2-2;Q8BHG2-3	UPF0587 protein C1orf123 homolog		8.8	2	2	183680	236990	241150	265430	248770	286430
	Q8BHK3-2;Q8BHK3	Proton-coupled amino acid transporter 2	Slc36a2	11.4	2	2	50198	91500	91546	110820	101920	104200
	Q8BHL8	Proteasome inhibitor PI31 subunit	Psmf1	7.4	1	1	3978.8	7330.6	6748.6	7794.6	6695.9	8429.3
	Q8BHN1-2;Q8BHN1-3;Q8BHN1	Gamma-taxilin	Txlng	5.8	1	1	5023	10860	7586.6	9715.6	9442.2	13023
	Q8BHN3;Q8BHN3-2;Q8BHN3-3	Neutral alpha-glucosidase AB	Ganab	13	11	11	492270	583680	602980	680970	697480	716330
	Q8BHS3	Pre-mRNA-splicing factor RBM22	Rbm22	2.6	1	1	7813.8	15623	10324	13258	13097	16867
	Q8BHT6;Q8BSS9	Beta-1,3-glucosyltransferase	B3galtl	4.5	3	3	151110	225560	227490	263890	274920	299910
	Q8BI08	Protein MAL2	Mal2	17.7	2	2	93079	137510	136640	146140	141350	163030
	Q8BI84-3;Q8BI84	Melanoma inhibitory activity protein 3	Mia3	1.8	1	1	53332	90589	87486	107350	99713	114170
	Q8BIJ6	Isoleucine--tRNA ligase, mitochondrial	Iars2	13.5	10	10	361030	402760	401840	465520	443590	434880
	Q8BIK4;Q8BIK4-2	Dedicator of cytokinesis protein 9	Dock9	0.8	1	1	26272	39017	39678	43209	43392	52481
	Q8BIV3	Ran-binding protein 6	Ranbp6	1.4	1	1	17470	22966	19121	21303	18941	23639
	Q8BIW1	Protein prune homolog	Prune	5.3	2	2	16231	27071	27847	27083	22980	34051
	Q8BJ34-3;Q8BJ34-4;Q8BJ34;Q8BJ34-6	Meiosis arrest female protein 1	Marf1	0.4	1	1	125270	121630	136240	146890	131900	131610
	Q8BJ56-3;Q8BJ56;Q8BJ56-2	Patatin-like phospholipase domain-containing protein 2	Pnpla2	39.1	13	13	396350	555220	493280	641450	605790	642290
	Q8BJ64	Choline dehydrogenase, mitochondrial	Chdh	9.9	5	5	193850	320280	280150	355010	350510	366670
	Q8BJD1	Inter-alpha-trypsin inhibitor heavy chain H5	Itih5	6.5	6	6	221200	341470	363670	400950	427720	498350
	Q8BJE2;Q8BJE2-2	Butyrophilin-like protein 9	Btnl9	2.4	1	1	24559	33482	28410	36227	37050	38415
	Q8BJS4-3;Q8BJS4-2;Q8BJS4	SUN domain-containing protein 2	Sun2	4.4	3	3	127900	194360	161390	175160	188910	219190
	Q8BJU0-2	Small glutamine-rich tetratricopeptide repeat-containing protein alpha	Sgta	24.2	7	1	356810	570350	529570	754930	671350	747450
	Q8BJW6;Q8BJW6-2	Eukaryotic translation initiation factor 2A;Eukaryotic translation initiation factor 2A, N-terminally processed	Eif2a	9.3	4	4	148070	207120	202950	241380	232120	253460
	Q8BJY1	26S proteasome non-ATPase regulatory subunit 5	Psmd5	5.2	2	2	80131	111120	107320	127440	128000	133910
	Q8BK06-3;Q8BK06-2			6.7	1	1	697.59	1724.7	1153.8	1597.8	1219.3	2011.6
	Q8BK30	NADH dehydrogenase [ubiquinone] flavoprotein 3, mitochondrial	Ndufv3	16.3	1	1	76775	29666	64126	87395	51935	57089
	Q8BK63	Casein kinase I isoform alpha	Csnk1a1	6.2	1	1	16185	20149	18236	21071	22787	23094
	Q8BK63-2	Casein kinase I isoform alpha	Csnk1a1	6.5	1	1	4223.1	7157.9	5490.3	8389.4	5614.9	9304.7
	Q8BK64;Q8N9S3-3;Q8N9S3	Activator of 90 kDa heat shock protein ATPase homolog 1	Ahsa1	12.4	4	4	114670	149400	147190	157480	147200	180190
	Q8BK67	Protein RCC2	Rcc2	3.3	2	2	105960	126270	112680	118460	136770	125580
	Q8BKC5;Q8BKC5-2	Importin-5	Ipo5	4.9	5	5	253600	320570	321440	385540	385700	396830
	Q8BKE6	Cytochrome P450 20A1	Cyp20a1	5.8	3	3	16730	28820	27204	30353	28235	37909
	Q8BKI2-2;Q8BKI2	Trinucleotide repeat-containing gene 6B protein	Tnrc6b	2.3	1	1	6260.8	12566	10803	11216	11983	14275
	Q8BKZ9	Pyruvate dehydrogenase protein X component, mitochondrial	Pdhx	17.2	7	7	351910	355230	379300	410390	368250	377320
	Q8BL66	Early endosome antigen 1	Eea1	8.6	9	9	228790	314750	311970	333890	338080	371220
	Q8BL97-3;Q8BL97-4;Q8BL97-2;Q8BL97	Serine/arginine-rich splicing factor 7	Srsf7	16.6	2	1	117730	130310	112680	125070	156970	131640
	Q8BLN5	Lanosterol synthase	Lss	4.2	3	3	88356	85611	101970	97435	96456	114240
	Q8BLY1-2;Q8BLY1	SPARC-related modular calcium-binding protein 1	Smoc1	5.1	2	2	49222	69312	65759	80994	75023	98932
	Q8BMA6	Signal recognition particle subunit SRP68	Srp68	4	1	1	4786.9	10591	7857.4	10202	10469	11689
	Q8BMF4	Dihydrolipoyllysine-residue acetyltransferase component of pyruvate dehydrogenase complex, mitochondrial	Dlat	27.4	14	14	2034400	2076200	2089400	2231800	1904300	2019700
	Q8BMG7;Q8BMG7-2	Rab3 GTPase-activating protein non-catalytic subunit	Rab3gap2	4.6	4	4	42057	60492	62100	68202	70012	73898
	Q8BMJ2	Leucine--tRNA ligase, cytoplasmic	Lars	4.9	5	5	69985	112860	95305	102780	104640	121580
	Q8BMJ3;Q60872	Eukaryotic translation initiation factor 1A, X-chromosomal;Eukaryotic translation initiation factor 1A	Eif1ax;Eif1a	21.5	3	3	35101	47239	44923	43038	41179	56568
	Q8BMK4	Cytoskeleton-associated protein 4	Ckap4	12.3	6	6	62440	107330	98670	103340	113740	135260
	Q8BMP6	Golgi resident protein GCP60	Acbd3	4.8	2	2	53080	86746	76351	83547	81653	101190
	Q8BMS1	Trifunctional enzyme subunit alpha, mitochondrial;Long-chain enoyl-CoA hydratase;Long chain 3-hydroxyacyl-CoA dehydrogenase	Hadha	47.1	29	29	3881100	4001500	4025700	4499500	3735000	3779700
	Q8BNI4-2;Q8BNI4	Derlin-2	Derl2	2.5	1	1	4593.3	6060.1	5974.1	7772.6	7281.9	9185.5
	Q8BP27-3;Q8BP27-2;Q8BP27	Swi5-dependent recombination DNA repair protein 1 homolog	Sfr1	8.1	2	2	63969	87053	95286	99778	103300	115550
	Q8BP40	Lysophosphatidic acid phosphatase type 6	Acp6	9.8	3	3	78836	111590	108920	126980	126440	140160
	Q8BP47	Asparagine--tRNA ligase, cytoplasmic	Nars	9.3	4	4	236280	366460	337510	377720	382190	434820
	Q8BP48	Methionine aminopeptidase 1	Metap1	4.9	2	2	59933	92254	92423	85153	79010	107250
	Q8BP67	60S ribosomal protein L24	Rpl24	14.6	2	2	413420	565300	423840	496100	410580	567030
	Q8BP71-5;Q8BP71	RNA binding protein fox-1 homolog 2	Rbfox2	4.6	1	1	3453.7	6553.1	4737.3	5973.2	5768.6	6919.8
	Q8BP92	Reticulocalbin-2	Rcn2	17.8	3	3	80413	118050	125060	137280	139070	151350
	Q921Y0;Q8BPB0;Q921Y0-2	MOB kinase activator 1A;MOB kinase activator 1B	Mob1a;Mob1b	16.2	3	3	62265	88370	77455	93968	88485	99804
	Q8BPB5	EGF-containing fibulin-like extracellular matrix protein 1	Efemp1	10.3	4	4	117940	152580	137290	166890	168270	190010
	Q8BPU7-2;Q8BPU7	Engulfment and cell motility protein 1	Elmo1	4.9	1	1	12802	19254	16730	16945	16591	18542
	Q8BQZ4-2;Q8BQZ4	Ral GTPase-activating protein subunit beta	Ralgapb	2.2	1	1	20451	37256	33218	38026	40551	46906
	Q8BR70	Protein YIPF6	Yipf6	12.7	2	2	13278	23830	20193	25884	21613	29429
	Q8BR90	UPF0600 protein C5orf51 homolog		3.1	1	1	8758.6	14845	12719	15546	13061	17861
	Q8BRF7-3;Q8BRF7;Q8BRF7-2	Sec1 family domain-containing protein 1	Scfd1	21.1	10	10	260760	380820	378770	442740	442140	473070
	Q8BRT1;Q8BRT1-5;Q80TV8-2;Q80TV8	CLIP-associating protein 2	Clasp2	3.3	3	3	37302	51485	50766	60794	58364	65929
	Q8BSY0;Q8BSY0-2	Aspartyl/asparaginyl beta-hydroxylase	Asph	20.2	11	11	528430	715820	746960	907080	921440	966330
	Q8BT60	Copine-3	Cpne3	6.4	4	3	83241	175550	121320	156850	163930	196560
	Q8BTI9	Phosphatidylinositol 4,5-bisphosphate 3-kinase catalytic subunit beta isoform	Pik3cb	0.9	1	1	11536	25162	19547	25344	23915	28074
	Q8BTJ4-2;Q8BTJ4	Bis(5-adenosyl)-triphosphatase enpp4	Enpp4	5.2	2	2	34758	52140	43933	49900	51148	55522
	Q8BTM8;Q8BTM8-2	Filamin-A	Flna	42.3	81	74	4724100	6253400	5880200	7077600	6876900	7475700
	Q8BTV2-2;Q8BTV2;Q8BTV2-3	Cleavage and polyadenylation specificity factor subunit 7	Cpsf7	5	2	2	21484	35696	30313	38944	43783	45572
	Q8BU14	Translocation protein SEC62	Sec62	9.8	4	4	180550	258030	244010	273810	263020	320730
	Q8BUE4;Q8BUE4-2	Apoptosis-inducing factor 2	Aifm2	21.7	7	7	344730	501570	486040	583130	541320	624610
	Q8BUK6	Protein Hook homolog 3	Hook3	4	3	3	175510	170570	180560	176000	170300	211530
	Q8BUR4-2;Q8BUR4	Dedicator of cytokinesis protein 1	Dock1	1.8	2	2	43763	53582	53603	63913	65674	67993
	Q8BUV3	Gephyrin;Molybdopterin adenylyltransferase;Molybdopterin molybdenumtransferase	Gphn	1.8	1	1	31378	49838	46918	54335	54957	61321
	Q8BUY9	Geranylgeranyl transferase type-1 subunit beta	Pggt1b	4.2	1	1	7617.2	19212	16210	17418	18199	24690
	Q8BV49	Pyrin and HIN domain-containing protein 1	Pyhin1	3.1	1	1	35885	45568	36859	37391	53761	46099
	Q8BVA4	Leiomodin-1	Lmod1	2.5	1	1	15571	25387	17971	29437	20689	26155
	Q8BVA5-2;Q8BVA5	UPF0554 protein C2orf43 homolog		7.6	2	2	48835	89152	94165	117620	117320	130740
	Q8BVE3	V-type proton ATPase subunit H	Atp6v1h	16.8	6	6	200520	283580	282420	313180	319250	361280
	Q8BVI4	Dihydropteridine reductase	Qdpr	46.9	8	8	478100	622720	562320	646840	603350	682310
	Q8BW41-2;Q8BW41	Protein O-linked-mannose beta-1,4-N-acetylglucosaminyltransferase 2	Pomgnt2	2.1	1	1	15337	21237	17781	21686	18869	26211
	Q8BW75	Amine oxidase [flavin-containing] B	Maob	26	12	12	514720	675560	592260	691870	616120	745460
	Q8BWF0	Succinate-semialdehyde dehydrogenase, mitochondrial	Aldh5a1	6.7	3	3	90874	120830	119300	144020	131020	142230
	Q8BWM0	Prostaglandin E synthase 2;Prostaglandin E synthase 2 truncated form	Ptges2	13	4	4	85609	126250	116260	138860	129260	140510
	Q8BWN8;Q32Q92-2;Q32Q92;Q9QYR7-2;Q6Q2Z6;Q9QYR7	Acyl-coenzyme A thioesterase 4;Acyl-coenzyme A thioesterase 6	Acot4;Acot6	8.1	3	1	8273.3	15441	13828	15228	15155	18968
	Q8BWS5	G protein-regulated inducer of neurite outgrowth 3	Gprin3	2.9	2	2	81640	116840	93603	109870	79542	78503
	Q8BWT1	3-ketoacyl-CoA thiolase, mitochondrial	Acaa2	69.5	22	22	2556100	2417200	2247100	2603900	1927200	1796600
	Q8BWY3	Eukaryotic peptide chain release factor subunit 1	Etf1	15.8	7	7	203290	273950	270730	328020	329410	356100
	Q8BX02;Q8BX02-2	KN motif and ankyrin repeat domain-containing protein 2	Kank2	3.7	3	3	533890	175020	346880	263380	236330	238330
	Q8BX10-2;Q8BX10	Serine/threonine-protein phosphatase PGAM5, mitochondrial	Pgam5	3.1	1	1	25143	41087	38128	41215	41841	51114
	Q8BX17	Gem-associated protein 5	Gemin5	0.9	1	1	2314.9	5391.7	4004.5	4384.1	4118.2	4973.4
	Q8BX70-3;Q8BX70;Q8BX70-2	Vacuolar protein sorting-associated protein 13C	Vps13c	9.3	27	27	775180	1186400	1040100	1201100	1097400	1306000
	Q8BX80;Q8BX80-2	Cytosolic endo-beta-N-acetylglucosaminidase	Engase	3	2	2	27422	46223	46418	41757	40007	54781
	Q8BXA1	Golgi integral membrane protein 4	Golim4	2.3	1	1	9434.2	17212	17030	18112	18665	23228
	Q8BXK9;Q8BHB9	Chloride intracellular channel protein 5	Clic5	21.9	4	4	60794	33960	66741	43604	44763	48908
	Q8BY87-2;Q8BY87	Ubiquitin carboxyl-terminal hydrolase 47	Usp47	3.1	3	3	50314	92663	76494	90961	97891	107710
	Q8BY89-2;Q8BY89	Choline transporter-like protein 2	Slc44a2	4	2	2	49397	57761	49106	57947	54448	65286
	Q8BYA0	Tubulin-specific chaperone D	Tbcd	5.5	6	6	90050	137060	143110	151610	146770	176310
	Q8BYK6;Q8BYK6-3;P59326;Q8BYK6-2;Q91YT7	YTH domain-containing family protein 3;YTH domain-containing family protein 1	Ythdf3;Ythdf1	4.6	3	3	72233	119640	105640	133070	136090	157990
	Q8BYU6	Torsin-1A-interacting protein 2	Tor1aip2	1.8	1	1	35529	68643	56804	66777	66605	81588
	Q8BZ20	Poly [ADP-ribose] polymerase 12	Parp12	4.4	2	2	37848	64402	55174	85327	67306	87241
	Q8BZA9	Fructose-2,6-bisphosphatase TIGAR	Tigar	8.9	1	1	35582	16267	29021	22845	21991	21525
	Q8BZF8	Phosphoglucomutase-like protein 5	Pgm5	3.9	2	2	30661	50363	32006	47519	34309	45674
	Q8BZR9	Uncharacterized protein C17orf85 homolog		2.1	1	1	23503	31691	29820	29708	31112	37744
	Q8C025	Cholinephosphotransferase 1	Chpt1	3	1	1	31435	53627	34142	38639	35853	54078
	Q8C052	Microtubule-associated protein 1S;MAP1S heavy chain;MAP1S light chain	Map1s	1.6	1	1	6466.1	9884.5	8865.6	10634	11346	11773
	Q8C0C7	Phenylalanine--tRNA ligase alpha subunit	Farsa	2.4	1	1	38708	68874	54623	56593	57179	67566
	Q8C0E2;Q8C0E2-2	Vacuolar protein sorting-associated protein 26B	Vps26b	16.1	5	4	124090	204690	191260	218800	206230	245560
	Q8C0I1	Alkyldihydroxyacetonephosphate synthase, peroxisomal	Agps	3.4	2	2	53376	39468	50377	46290	43969	54485
	Q8C0J2-4;Q8C0J2-2;Q8C0J2-5;Q8C0J2;Q8C0J2-3	Autophagy-related protein 16-1	Atg16l1	2.4	1	1	30825	50118	47866	51356	56504	62664
	Q8C0L8	Conserved oligomeric Golgi complex subunit 5	Cog5	1.6	1	1	4475.1	7260	6402.5	8392.7	7114.3	9144.8
	Q8C0M9	Isoaspartyl peptidase/L-asparaginase;Isoaspartyl peptidase/L-asparaginase alpha chain;Isoaspartyl peptidase/L-asparaginase beta chain	Asrgl1	8	2	2	88990	99388	92132	105010	100880	124040
	Q8C0N2	Glycerol-3-phosphate acyltransferase 3	Agpat9	6.6	2	2	26806	33998	37154	40949	38094	46214
	Q8C129	Leucyl-cystinyl aminopeptidase	Lnpep	8.2	5	5	114250	142620	153390	156900	170910	167470
	Q8C142	Low density lipoprotein receptor adapter protein 1	Ldlrap1	3.9	1	1	2451.5	5603.4	4062.4	4922.2	5643.2	6330.6
	Q8C147-2;Q8C147	Dedicator of cytokinesis protein 8	Dock8	1.6	1	1	18519	36064	28281	27084	39669	38070
	Q8C166	Copine-1	Cpne1	9.3	6	5	326870	515840	462110	510550	548600	603850
	Q8C181-3;Q8C181-2;Q8C181;Q8C181-4	Muscleblind-like protein 2	Mbnl2	2.4	1	1	1160.8	2419.7	1838.1	1918.8	1825.1	2527.6
	Q8C1A5	Thimet oligopeptidase	Thop1	10.2	5	5	143090	137880	164240	165740	168130	177430
	Q8C1B7-3;Q8C1B7-2;Q8C1B7	Septin-11	Sept11	27.8	9	4	291130	425860	396620	447210	450760	502940
	Q8C1E7	Transmembrane protein 120A	Tmem120a	26.2	7	7	140510	143660	151580	221800	184330	189070
	Q8C2Q3-2;Q8C2Q3	RNA-binding protein 14	Rbm14	6.3	3	3	49309	62489	56619	60760	61880	69469
	Q8C3B8-2;Q8C3B8	Protein RFT1 homolog	Rft1	5	1	1	55381	82426	74079	97463	86254	105170
	Q8C3J5	Dedicator of cytokinesis protein 2	Dock2	0.7	1	1	21081	33639	30401	26959	37207	37538
	Q8C460-2;Q8C460-3;Q8C460	ERI1 exoribonuclease 3	Eri3	3	1	1	31029	40076	39793	42300	46336	53254
	Q8C650-2;Q8C650	Septin-10	Sept10	14.8	7	6	168820	301330	278280	305810	307990	392540
	Q8C6E0	Cilia- and flagella-associated protein 36	Cfap36	3.2	1	1	6198.5	10954	9323.9	10305	13696	13759
	Q8C6K9-2;Q8C6K9	Collagen alpha-6(VI) chain	Col6a6	1.5	1	1	12004	14499	15081	15536	15026	17423
	Q8C729;Q8C729-2	Protein FAM126B	Fam126b	3.2	1	1	14938	13763	16259	23371	24035	16747
	Q8C754-2;Q8C754	Vacuolar protein sorting-associated protein 52 homolog	Vps52	3.7	2	2	7915.8	15919	13485	11935	13592	16841
	Q8C7R4	Ubiquitin-like modifier-activating enzyme 6	Uba6	2	2	2	22585	33178	34043	41343	40521	45583
	Q8C7X2-2;Q8C7X2;Q8C7X2-3	ER membrane protein complex subunit 1	Emc1	5.6	5	5	153480	256140	235490	262290	248930	304620
	Q8C838	Tumor suppressor candidate 5 homolog	Tusc5	30.6	4	4	584480	921530	861520	978870	940000	1149800
	Q8C854-1;Q8C854-2;Q8C854-3;Q8C854	Myelin expression factor 2	Myef2	3.7	1	1	3807.4	8861.9	6255.8	6786.4	6195.8	9458.8
	Q8C878-2;Q8C878	NEDD8-activating enzyme E1 catalytic subunit	Uba3	3	1	1	23610	34052	32948	35127	38071	46261
	Q8C8R3-2;Q8C8R3-5;Q8C8R3	Ankyrin-2	Ank2	1.5	3	1	194.89	249.02	192.29	190.2	218.39	476.96
	Q8C8R3-4;Q8C8R3-3	Ankyrin-2	Ank2	1.2	3	1	15615	30231	25278	30334	30724	38116
	Q8C8T8	Pre-rRNA-processing protein TSR2 homolog	Tsr2	4.2	1	1	32768	107180	73139	82226	104520	130280
	Q8C8U0-2;Q8C8U0;Q8C8U0-3	Liprin-beta-1	Ppfibp1	3.9	2	2	42503	56552	56363	85451	74606	78791
	Q8CA72	Gigaxonin	Gan	2.3	1	1	2939	7539.6	5535.5	8005.3	6448.9	8779.1
	Q8CAQ8-2;Q8CAQ8;Q8CAQ8-5;Q8CAQ8-3;Q8CAQ8-4	MICOS complex subunit Mic60	Immt	40.5	27	27	1777200	2329500	2257100	2451000	2283900	2607000
	Q8CAY6	Acetyl-CoA acetyltransferase, cytosolic	Acat2	25.4	6	6	126070	161430	151140	156490	139450	179970
	Q8CBE3	WD repeat-containing protein 37	Wdr37	1.6	1	1	30159	52726	45246	49046	53769	61935
	Q8CBW3-5;Q8CBW3-2;Q8CBW3-4;Q8CBW3-3;Q8CBW3	Abl interactor 1	Abi1	5.2	1	1	41450	57128	55301	65884	64415	76035
	Q8CBY8-2;Q8CBY8	Dynactin subunit 4	Dctn4	6.7	3	3	4955.6	6728.1	5335.6	6083.7	5649.3	7092.6
	Q8CC88;Q8CC88-2	von Willebrand factor A domain-containing protein 8	Vwa8	4.3	7	7	186640	238280	220670	245020	231610	254320
	Q8CCJ3-2;Q8CCJ3-1;Q8CCJ3	E3 UFM1-protein ligase 1	Ufl1	7.6	1	1	77114	94645	96891	122920	111640	123320
	Q8CCK0	Core histone macro-H2A.2	H2afy2	4.6	2	1	13647	27170	25977	26238	28063	33451
	Q8CCS6-2;Q8CCS6	Polyadenylate-binding protein 2	Pabpn1	5.5	1	1	29698	30188	59715	36137	39449	37401
	Q8CDN6	Thioredoxin-like protein 1	Txnl1	13.5	2	2	64941	77913	82347	91304	91555	97272
	Q8CE90-2;Q8CE90-6;Q8CE90-8;Q8CE90-7;Q8CE90	Dual specificity mitogen-activated protein kinase kinase 7	Map2k7	1.9	1	1	14049	20622	22871	21883	20830	28859
	Q8CEC0-3;Q8CEC0-2;Q8CEC0	Nuclear pore complex protein Nup88	Nup88	2.7	1	1	36865	54273	43340	53072	51134	59154
	Q8CFV9	Riboflavin kinase	Rfk	7.1	1	1	38808	49406	50565	56837	57299	60621
	Q8CFX1	GDH/6PGL endoplasmic bifunctional protein;Glucose 1-dehydrogenase;6-phosphogluconolactonase	H6pd	16.2	12	12	503200	884910	735380	893910	876430	1065700
	Q8CG72-2;Q8CG72	Poly(ADP-ribose) glycohydrolase ARH3	Adprhl2	6.7	2	2	23625	28810	28975	31685	31357	35370
	Q8CG76	Aflatoxin B1 aldehyde reductase member 2	Akr7a2	6	2	2	96067	142830	125830	123060	117660	150110
	Q8CGA0	Protein phosphatase 1F	Ppm1f	6.6	2	2	76699	99806	114410	128230	132550	135610
	Q8CGB6-2;Q8CGB6-4;Q8CGB6;Q8CGB6-3	Tensin-2	Tns2	4.9	6	4	113850	164020	149050	172610	165430	209630
	Q8CGC7;P98197	Bifunctional glutamate/proline--tRNA ligase;Glutamate--tRNA ligase;Proline--tRNA ligase	Eprs	19.4	23	23	765570	1051600	969210	1080000	1036700	1268700
	Q8CGF7-2;Q8CGF7;Q8CGF7-3	Transcription elongation regulator 1	Tcerg1	2.4	2	2	94205	92436	94573	123490	119430	106440
	Q8CGK3	Lon protease homolog, mitochondrial	Lonp1	13.7	11	11	505310	649510	677200	745170	700000	745140
	Q8CGN5;Q8CGN5-2;Q8CGN5-3;Q8CGN5-4	Perilipin-1	Plin1	70	35	35	6091900	9911000	8749900	10416000	9874300	11882000
	Q9D2U9;Q8CGP0;Q64524	Histone H2B type 3-A;Histone H2B type 3-B;Histone H2B type 2-E	Hist3h2ba;Hist3h2bb;Hist2h2be	46	6	2	284160	370940	316730	287460	404750	360590
	Q8CGY8-2;Q8CGY8	UDP-N-acetylglucosamine--peptide N-acetylglucosaminyltransferase 110 kDa subunit	Ogt	1.8	2	2	15876	22944	26003	28093	30319	26297
	Q8CH25-2;Q8CH25	SAFB-like transcription modulator	Sltm	1.9	1	1	16340	24683	22520	24766	26532	29357
	Q8CHH9;Q8CHH9-2	Septin-8	Sept8	19.3	8	5	134650	204050	183240	225600	235280	249930
	Q8CHP5-2;Q8CHP5	Partner of Y14 and mago	Wibg	16.8	3	3	73909	125000	101260	114750	131390	148510
	Q8CHP8	Phosphoglycolate phosphatase	Pgp	12.1	3	3	70202	104940	116520	107210	113980	131510
	Q8CHT0	Delta-1-pyrroline-5-carboxylate dehydrogenase, mitochondrial	Aldh4a1	14.6	7	7	630670	589340	648040	695340	616600	701480
	Q8CHU3-2;Q8CHU3	Epsin-2	Epn2	3.8	2	1	58973	83377	83296	94811	102440	115890
	Q8CHW4	Translation initiation factor eIF-2B subunit epsilon	Eif2b5	3.2	2	2	36911	54028	48964	62353	59995	68026
	Q8CI08;Q8CI08-2	SLAIN motif-containing protein 2	Slain2	4	2	2	36003	53543	54440	56219	55610	67388
	Q8CI51;Q8CI51-3;Q8CI51-2	PDZ and LIM domain protein 5	Pdlim5	14.2	7	7	485850	331650	418290	425330	403480	421080
	Q8CI59;Q8CI59-2	Metalloreductase STEAP3	Steap3	4.7	2	2	64929	88234	90711	95084	95792	114310
	Q8CI94	Glycogen phosphorylase, brain form	Pygb	33.9	26	17	987060	1529500	1325000	1676400	1614700	1751500
	Q8CI95	Oxysterol-binding protein-related protein 11	Osbpl11	5.5	5	4	102830	170550	156560	180080	179290	213320
	Q8CIB5	Fermitin family homolog 2	Fermt2	27.1	17	17	618690	1043700	942830	1099100	1059100	1289300
	Q8CIE6	Coatomer subunit alpha;Xenin;Proxenin	Copa	15.1	17	17	826970	1256400	1214800	1274000	1281000	1539700
	Q8CIG8	Protein arginine N-methyltransferase 5	Prmt5	5.5	3	3	54353	56769	57814	60909	66044	70829
	Q8CIM3	D-2-hydroxyglutarate dehydrogenase, mitochondrial	D2hgdh	1.7	2	2	41330	56019	65259	68788	69546	71641
	Q8CIM7	Cytochrome P450 2D26	Cyp2d26	2.4	1	1	9589.8	18158	14448	15752	16381	18129
	Q8CIN4;Q61036-2;Q61036;O88643	Serine/threonine-protein kinase PAK 2;PAK-2p27;PAK-2p34	Pak2	14.7	6	6	179570	285000	276580	290480	310190	361610
	Q8CJ40-2;Q8CJ40-3;Q8CJ40	Rootletin	Crocc	1	1	1	4935.5	4706.1	4772.2	10512	7975	7034.7
	Q8CJ61	CKLF-like MARVEL transmembrane domain-containing protein 4	Cmtm4	4.3	1	1	22712	48117	37770	44525	44105	55514
	Q8CJ91-2;Q8CJ91-3;Q8CJ91	CD209 antigen-like protein B	Cd209b	3.1	1	1	32827	40149	37035	40803	42065	45642
	Q8CJG0	Protein argonaute-2	Ago2	2.7	2	2	75832	94860	96607	105760	94166	122990
	Q8JZK9	Hydroxymethylglutaryl-CoA synthase, cytoplasmic	Hmgcs1	4.6	2	1	99220	157270	142030	198280	177310	212880
	Q8JZN5	Acyl-CoA dehydrogenase family member 9, mitochondrial	Acad9	17.1	10	10	452560	678130	685330	774320	762550	880630
	Q8JZQ2	AFG3-like protein 2	Afg3l2	3.2	2	2	42023	55193	54381	58293	56621	63979
	Q8JZQ5	Amiloride-sensitive amine oxidase [copper-containing]	Aoc1	1.5	1	1	787510	17518	31439	29918	30688	38791
	Q8JZQ9	Eukaryotic translation initiation factor 3 subunit B	Eif3b	17.7	9	9	223580	348590	314400	336560	323470	412020
	Q8JZU2	Tricarboxylate transport protein, mitochondrial	Slc25a1	19	6	6	750860	1312700	1263300	1399600	1243200	1407000
	Q8K003	Translation machinery-associated protein 7	Tma7	15.6	1	1	84630	78774	79792	90870	101010	97531
	Q8K010	5-oxoprolinase	Oplah	11	11	11	578000	804650	751030	914740	835680	912160
	Q8K021	Secretory carrier-associated membrane protein 1	Scamp1	7.1	2	2	28448	29922	30999	33617	39198	38927
	Q8K039	Uncharacterized protein KIAA1143 homolog		7.1	1	1	7699.7	15281	11190	13243	16414	17617
	Q8K0C4	Lanosterol 14-alpha demethylase	Cyp51a1	1.6	1	1	48063	77309	86082	92978	91559	97116
	Q8K0C8	Cytochrome c oxidase assembly protein COX19	Cox19	9.8	1	1	10272	17216	15201	17136	19186	19595
	Q8K0E8;CON__P02676	Fibrinogen beta chain;Fibrinopeptide B;Fibrinogen beta chain	Fgb	41.4	18	18	1036400	1666800	1453900	1846800	1858400	2068000
	Q8K0Q5	Rho GTPase-activating protein 18	Arhgap18	2	1	1	36467	34874	40077	44284	43614	47022
	Q8K0T0	Reticulon-1	Rtn1	1	1	1	190350	310740	280870	294330	270020	383310
	Q8K0U4	Heat shock 70 kDa protein 12A	Hspa12a	24.4	14	14	754790	849760	933300	1070200	972670	1152600
	Q8K0V2	DCN1-like protein 3	Dcun1d3	3.3	1	1	20323	48455	33204	47046	52201	55810
	Q8K124	Pleckstrin homology domain-containing family O member 2	Plekho2	2.4	1	1	75651	128680	115610	120570	133760	158440
	Q8K157	Aldose 1-epimerase	Galm	8.5	2	2	81910	135420	121370	142130	144310	163360
	Q8K182	Complement component C8 alpha chain	C8a	4.8	3	3	85813	143150	96885	136140	139260	176960
	Q8K183	Pyridoxal kinase	Pdxk	24.4	6	6	181890	226210	259280	303090	295060	301460
	Q8K1B8	Fermitin family homolog 3	Fermt3	2.1	1	1	21443	29638	31680	36183	39233	38394
	Q8K1E6	Alpha-ketoglutarate-dependent dioxygenase alkB homolog 3	Alkbh3	7.3	2	2	43111	54502	48507	57034	48846	64561
	Q8K1I3	Secreted phosphoprotein 24	Spp2	5.9	1	1	51672	19589	38346	28099	25957	27531
	Q8K1I7	WAS/WASL-interacting protein family member 1	Wipf1	2.2	1	1	31650	39970	36760	40222	42680	45713
	Q8K1J6	CCA tRNA nucleotidyltransferase 1, mitochondrial	Trnt1	4.4	1	1	30918	41704	39708	48691	52505	50341
	Q8K1M6-4;Q8K1M6-3;Q8K1M6-2;Q8K1M6;Q8K1M6-5	Dynamin-1-like protein	Dnm1l	5.7	4	4	119630	179180	164340	190830	193770	229670
	Q8K1R3-2;Q8K1R3	Polyribonucleotide nucleotidyltransferase 1, mitochondrial	Pnpt1	3.9	2	2	22954	31004	24033	30932	27946	34042
	Q8K1Z0	Ubiquinone biosynthesis protein COQ9, mitochondrial	Coq9	20.8	5	5	473150	382080	404540	440340	391080	421880
	Q8K268	ATP-binding cassette sub-family F member 3	Abcf3	2.8	2	2	70705	117170	109060	127400	129690	150750
	Q8K274	Ketosamine-3-kinase	Fn3krp	12.3	3	3	113140	160610	137640	150620	137590	165000
	Q8K2B3	Succinate dehydrogenase [ubiquinone] flavoprotein subunit, mitochondrial	Sdha	32.7	17	17	1137000	1246400	1079900	1310200	1119800	1193500
	Q8K2C6	NAD-dependent protein deacylase sirtuin-5, mitochondrial	Sirt5	7.4	2	2	35190	59327	50681	62254	52605	68850
	Q8K2C7-2;Q8K2C7	Protein OS-9	Os9	2.1	1	1	18441	36034	34428	34130	37197	46640
	Q8K2C9	Very-long-chain (3R)-3-hydroxyacyl-CoA dehydratase 3	Hacd3	11.6	3	3	115160	233790	198760	208860	196370	276810
	Q8K2F8	Protein LSM14 homolog A	Lsm14a	2.2	1	1	14685	20804	20344	23014	20561	24002
	Q8K2H2	OTU domain-containing protein 6B	Otud6b	7.8	2	2	39255	57233	66891	58736	56768	73399
	Q8K2I3	Dimethylaniline monooxygenase [N-oxide-forming] 2	Fmo2	4.1	3	3	104770	164660	146530	179630	184200	194340
	Q8K2L8	Trafficking protein particle complex subunit 12	Trappc12	2.8	2	2	51473	93119	80476	91372	99470	111070
	Q8K2Q7	BRO1 domain-containing protein BROX	Brox	2.7	1	1	45927	75780	62514	70864	70315	80279
	Q8K2V1-2;Q8K2V1	Serine/threonine-protein phosphatase 4 regulatory subunit 1	Ppp4r1	2.7	1	1	14803	14739	13566	15916	17801	16582
	Q8K2V6;Q8K2V6-2	Importin-11	Ipo11	0.9	1	1	40643	83620	49778	68547	61435	82448
	Q8K310	Matrin-3	Matr3	8	7	7	175010	275910	226420	278570	324120	320210
	Q8K354	Carbonyl reductase [NADPH] 3	Cbr3	4	1	1	52970	28734	43997	39078	38317	38980
	Q8K370	Acyl-CoA dehydrogenase family member 10	Acad10	3	3	3	85674	105220	104840	119540	115680	120070
	Q8K3C3	Protein LZIC	Lzic	19.5	2	2	38914	48311	60647	67792	72186	69644
	Q8K3H0	DCC-interacting protein 13-alpha	Appl1	5.5	3	3	34016	49626	45027	49650	49575	59893
	Q8K3J1	NADH dehydrogenase [ubiquinone] iron-sulfur protein 8, mitochondrial	Ndufs8	17	4	4	317560	466550	384900	481290	442330	479440
	Q8K3K7	1-acyl-sn-glycerol-3-phosphate acyltransferase beta	Agpat2	44.2	11	11	845980	1460800	1445300	1610400	1472700	1863600
	Q8K3K8	Optineurin	Optn	7.2	4	4	111050	191040	172300	207080	207790	238240
	Q8K411-2;Q8K411;Q8K411-3	Presequence protease, mitochondrial	Pitrm1	4.8	5	5	83497	135840	105540	133120	127990	145320
	Q8K443	Regulator of G-protein signaling 13	Rgs13	5.7	1	1	132310	31445	105860	52196	50555	53124
	Q8K4G1-2;Q8K4G1-3;Q8K4G1	Latent-transforming growth factor beta-binding protein 4	Ltbp4	1.4	2	2	48873	110200	77799	99790	91172	122800
	Q8K4G5-2;Q8K4G5;Q8K4G5-3;Q8K4G5-4;Q8K4G5-5	Actin-binding LIM protein 1	Ablim1	14	8	8	410280	771180	659070	725900	730120	956510
	Q8K4M5	COMM domain-containing protein 1	Commd1	4.3	1	1	24002	45767	35441	41906	45163	50317
	Q8K4P0	pre-mRNA 3 end processing protein WDR33	Wdr33	1.4	2	2	9233.4	18123	14164	16303	17914	20694
	Q8K4Q0	Regulatory-associated protein of mTOR	Rptor	1.2	1	1	3003	8421.8	4843.3	5823.7	5183.5	8210.6
	Q8K4Z3	NAD(P)H-hydrate epimerase	Apoa1bp	18.1	4	4	153520	213130	201900	226810	228940	249130
	Q8K4Z5	Splicing factor 3A subunit 1	Sf3a1	7.1	3	3	53654	60741	65195	63002	66051	75151
	Q8N7N5-2;Q8N7N5	DDB1- and CUL4-associated factor 8	Dcaf8	2.9	1	1	47611	46107	51438	53815	50934	59169
	Q8QZR5	Alanine aminotransferase 1	Gpt	41.7	14	13	879530	1291700	1214900	1498500	1326100	1614200
	Q8QZS1	3-hydroxyisobutyryl-CoA hydrolase, mitochondrial	Hibch	30.9	11	11	865110	1259100	1066300	1300300	1144600	1256700
	Q8QZT1	Acetyl-CoA acetyltransferase, mitochondrial	Acat1	46.7	14	14	1342700	1737400	1491000	1774600	1565500	1673000
	Q8QZY1	Eukaryotic translation initiation factor 3 subunit L	Eif3l	18.4	9	9	215730	362970	324570	381760	407810	442330
	Q8QZY9	Splicing factor 3B subunit 4	Sf3b4	1.9	1	1	5073	12201	10001	18253	11473	38058
	Q8R001-2;Q8R001	Microtubule-associated protein RP/EB family member 2	Mapre2	12.6	4	3	125570	173920	163310	180870	180040	213210
	Q8R010	Aminoacyl tRNA synthase complex-interacting multifunctional protein 2	Aimp2	5	1	1	53940	55800	54263	62467	59391	60983
	Q8R015-2;Q8R015	Biogenesis of lysosome-related organelles complex 1 subunit 5	Bloc1s5	10.7	1	1	6261.2	8676	8489.9	9517.1	8926.4	10151
	Q8R016	Bleomycin hydrolase	Blmh	16.9	7	7	238060	409050	391600	428440	445320	518820
	Q8R050-2;Q8R050;Q149F3;REV__Q3U2V3;P70188-2;P70188	Eukaryotic peptide chain release factor GTP-binding subunit ERF3A;Eukaryotic peptide chain release factor GTP-binding subunit ERF3B	Gspt1;Gspt2	6	5	5	288510	417010	391390	468730	475660	530360
	Q8R059	UDP-glucose 4-epimerase	Gale	14.1	4	4	113100	162800	152290	190760	169630	185500
	Q8R081	Heterogeneous nuclear ribonucleoprotein L	Hnrnpl	13.8	4	4	198300	286430	235930	263400	281800	297570
	Q8R0H9	ADP-ribosylation factor-binding protein GGA1	Gga1	3.3	2	2	80199	74904	86918	93251	89572	101540
	Q8R0N6-2;Q8R0N6	Hydroxyacid-oxoacid transhydrogenase, mitochondrial	Adhfe1	15.3	6	6	116890	186310	171740	235490	205580	236720
	Q8R0P4	Mth938 domain-containing protein	Aamdc	13.1	1	1	70135	58831	68551	65017	59692	69829
	Q8R0S2;Q8R0S2-2	IQ motif and SEC7 domain-containing protein 1	Iqsec1	3.6	3	3	40624	63547	62008	65769	68908	81038
	Q8R0W0	Epiplakin	Eppk1	3.2	2	2	55944	102710	87395	102630	93391	118310
	Q8R0X7	Sphingosine-1-phosphate lyase 1	Sgpl1	8.5	4	4	273000	459870	410960	455190	460970	539240
	Q8R0Y6;Q8K009	Cytosolic 10-formyltetrahydrofolate dehydrogenase	Aldh1l1	37.7	28	28	1300600	2071200	1908500	2251600	2108500	2577300
	Q8R127	Saccharopine dehydrogenase-like oxidoreductase	Sccpdh	2.3	1	1	15024	25554	24310	29900	35818	36129
	Q8R146-2;Q8R146	Acylamino-acid-releasing enzyme	Apeh	14.9	8	8	195850	251940	270730	286800	280280	298780
	Q8R164	Valacyclovir hydrolase	Bphl	11.7	4	4	198050	267060	249490	299220	262450	297090
	Q8R180	ERO1-like protein alpha	Ero1l	1.9	1	1	29601	62120	44972	48704	46656	69087
	Q8R191	Synaptogyrin-3	Syngr3	6.6	1	1	13252	22554	19331	23202	18275	23760
	Q8R1A4-2;Q8R1A4	Dedicator of cytokinesis protein 7	Dock7	1.1	2	2	44637	107780	70012	90179	85853	114430
	Q8R1B4	Eukaryotic translation initiation factor 3 subunit C	Eif3c	4.2	3	3	101680	149100	121160	144990	136010	154600
	Q8R1F1	Niban-like protein 1	Fam129b	2.7	2	2	47604	55319	52325	73490	67063	79419
	Q8R1G2	Carboxymethylenebutenolidase homolog	Cmbl	26.9	6	6	554790	571240	642710	623290	571040	713040
	Q8R1I1	Cytochrome b-c1 complex subunit 9	Uqcr10	39.1	2	2	237500	380270	313520	445320	360970	434630
	Q8R1Q8	Cytoplasmic dynein 1 light intermediate chain 1	Dync1li1	16.4	7	7	337340	435000	432340	554280	597040	524420
	Q8R1U1	Conserved oligomeric Golgi complex subunit 4	Cog4	1	1	1	22000	38333	36799	32170	32534	40906
	Q8R1V4	Transmembrane emp24 domain-containing protein 4	Tmed4	31.3	6	4	248670	256460	290570	311090	315770	339980
	Q8R1X6-2;Q8R1X6	Spartin	Spg20	2.3	2	2	14502	22929	18557	34744	26342	30583
	Q8R238	Serine dehydratase-like	Sdsl	6.7	2	2	6909.3	6809.4	7063.6	6375.9	6680.2	7975.2
	Q8R2G4-8;Q8R2G4;Q8R2G4-7	Ecto-ADP-ribosyltransferase 3	Art3	22.2	7	7	535610	754300	730350	824480	778020	946120
	Q8R2Q8	Bone marrow stromal antigen 2	Bst2	11	2	2	63446	85864	84273	86682	114060	105390
	Q8R2T8-2;Q8R2T8	General transcription factor 3C polypeptide 5	Gtf3c5	2.1	1	1	11011	24117	12709	20336	21286	22976
	Q8R2Y2;Q8R2Y2-2	Cell surface glycoprotein MUC18	Mcam	35.8	17	17	1052100	1551800	1560100	1815700	1868600	2060900
	Q8R2Y8	Peptidyl-tRNA hydrolase 2, mitochondrial	Ptrh2	4.4	1	1	17599	27177	24310	29125	28067	31692
	Q8R2Z5;Q8R2Z5-2	von Willebrand factor A domain-containing protein 1	Vwa1	10.1	3	3	141710	158830	171010	264640	214600	231010
	Q8R307	Vacuolar protein sorting-associated protein 18 homolog	Vps18	2.5	2	2	89311	144050	129210	151160	154900	179910
	Q8R317-2;Q8R317	Ubiquilin-1	Ubqln1	10.3	4	2	68534	76305	90242	91095	92520	98939
	Q8R323	Replication factor C subunit 3	Rfc3	3.9	1	1	7223.3	13581	9100.7	11684	11136	12823
	Q8R326-2;Q8R326	Paraspeckle component 1	Pspc1	2.4	1	1	28765	42270	38975	46890	46532	54193
	Q8R361	Rab11 family-interacting protein 5	Rab11fip5	3.7	2	2	29175	44931	41587	49147	49703	54941
	Q8R366	Immunoglobulin superfamily member 8	Igsf8	2.6	1	1	10984	12728	14126	14792	15617	16230
	Q8R373	CXADR-like membrane protein	Clmp	2.1	1	1	51490	74139	78073	84437	86706	109820
	Q8R3B1	1-phosphatidylinositol 4,5-bisphosphate phosphodiesterase delta-1	Plcd1	4.6	3	3	115050	193450	171630	198330	191930	228710
	Q8R3P0	Aspartoacylase	Aspa	7.4	1	1	9506.7	14695	12519	15098	13196	16398
	Q8R3U1;Q8R3U1-2	HRAS-like suppressor 3	Pla2g16	16.7	3	3	54348	56240	62279	78239	77910	78758
	Q8R3V5-3;Q8R3V5-1;Q8R3V5	Endophilin-B2	Sh3glb2	20.3	8	7	404240	605550	574170	658370	695330	1016100
	Q8R404	Protein QIL1	Qil1	24.4	2	2	129090	156010	152590	169880	151360	166570
	Q8R422	CD109 antigen	Cd109	1	1	1	3144.9	5581.7	5709.6	5766.9	6491.8	6654.9
	Q8R429	Sarcoplasmic/endoplasmic reticulum calcium ATPase 1	Atp2a1	47	46	28	22781000	1820800	10992000	4567100	3881100	4328500
	Q8R4H2	Rho guanine nucleotide exchange factor 12	Arhgef12	1.9	2	2	51821	87972	70185	87691	88824	104290
	Q8R4K2	Interleukin-1 receptor-associated kinase 4	Irak4	6.8	2	2	29036	54301	44528	59747	54815	67215
	Q8R4N0	Citrate lyase subunit beta-like protein, mitochondrial	Clybl	32.5	10	10	733580	989610	889760	1062100	917810	1035500
	Q8R4R6	Nucleoporin NUP53	Nup35	4	1	1	21711	35985	32013	34949	40749	44883
	Q8R4S0	Protein phosphatase 1 regulatory subunit 14C	Ppp1r14c	11.6	1	1	5481.7	8168.6	6948.7	8170.4	7372.6	10045
	Q8R4Y4-2;Q8R4Y4	Stabilin-1	Stab1	1.1	2	2	9158.8	19065	12017	17259	16396	20203
	Q8R550-8;Q8R550-3;Q8R550-2;Q8R550	SH3 domain-containing kinase-binding protein 1	Sh3kbp1	5.4	1	1	44966	61453	57775	65261	70038	76745
	Q8R570	Synaptosomal-associated protein 47	Snap47	4.6	1	1	8420.5	9684.6	11292	21590	14197	14201
	Q8R574	Phosphoribosyl pyrophosphate synthase-associated protein 2	Prpsap2	8.4	3	2	164120	159370	202670	178680	167270	185950
	Q8R5C5	Beta-centractin	Actr1b	21	8	2	89639	94158	94542	124520	104450	106900
	Q8R5H1-5;Q8R5H1-2;Q8R5H1	Ubiquitin carboxyl-terminal hydrolase 15	Usp15	1.4	1	1	6114	6332.5	7392.9	8943.5	9645	7705.9
	Q8R5J9	PRA1 family protein 3	Arl6ip5	18.1	4	4	316630	434400	446090	450810	453140	556590
	Q8VBV7	COP9 signalosome complex subunit 8	Cops8	27.8	4	4	172700	236040	226260	247720	250480	280950
	Q8VBZ3	Cleft lip and palate transmembrane protein 1 homolog	Clptm1	11.3	4	4	94944	148560	139690	153860	149170	181840
	Q9WVB0;Q8VC52;Q9WVB0-2	RNA-binding protein with multiple splicing;RNA-binding protein with multiple splicing 2	Rbpms;Rbpms2	4.1	1	1	38379	73020	63727	73232	71067	84213
	Q8VC70	RNA-binding motif, single-stranded-interacting protein 2	Rbms2	3.4	1	1	36261	54182	47858	57584	50581	66677
	Q8VCB3	Glycogen [starch] synthase, liver	Gys2	2	1	1	18562	31931	27731	31008	20262	29064
	Q8VCF0	Mitochondrial antiviral-signaling protein	Mavs	4.2	2	2	45244	59455	57085	69920	72609	69676
	Q8VCG4	Complement component C8 gamma chain	C8g	6.9	1	1	55852	72646	69511	87408	84990	88622
	Q8VCH0	3-ketoacyl-CoA thiolase B, peroxisomal	Acaa1b	39.6	10	2	67100	61321	83305	107720	91717	93141
	Q8VCI0	Phospholipase B-like 1;Phospholipase B-like 1 chain A;Phospholipase B-like 1 chain B;Phospholipase B-like 1 chain C	Plbd1	3.3	2	2	92084	148030	83205	107340	128220	130930
	Q8VCI5;Q8VCI5-2	Peroxisomal biogenesis factor 19	Pex19	34.4	6	6	171890	240530	251820	291510	261740	326930
	Q8VCJ6	Mas-related G-protein coupled receptor member F	Mrgprf	8.2	1	1	2237.6	4149	3384.1	4703.2	3213.3	4813.2
	Q8VCM7	Fibrinogen gamma chain	Fgg	38.3	17	17	1557200	1935100	1961700	2492000	2551400	2434500
	Q8VCM8	Nicalin	Ncln	5.5	3	3	67078	94606	95473	111980	112010	126360
	Q8VCN6	CD99 antigen	Cd99	13.1	1	1	7937.5	31175	20901	20541	20298	37671
	Q8VCR7	Alpha/beta hydrolase domain-containing protein 14B	Abhd14b	25.7	5	5	970010	640240	811590	722150	694820	769090
	Q8VCS0-2;Q8VCS0	N-acetylmuramoyl-L-alanine amidase	Pglyrp2	1.8	1	1	57412	46015	57654	66975	68131	61818
	Q8VCT3	Aminopeptidase B	Rnpep	14.5	8	8	284030	452450	397370	477760	480720	515630
	Q8VCT4	Carboxylesterase 1D	Ces1d	40.9	19	17	3915600	6271400	5336700	7127000	6947600	7020100
	Q8VCW8	Acyl-CoA synthetase family member 2, mitochondrial	Acsf2	15.6	10	10	329500	575430	422670	489330	481180	554630
	Q8VCZ2	Transmembrane protein 45B	Tmem45b	3.2	1	1	33534	49835	54066	59823	69515	67047
	Q8VD04	GRIP1-associated protein 1	Gripap1	3.3	2	2	5269.7	8879.1	8225.9	9684.5	7866.4	10589
	Q8VD65	Phosphoinositide 3-kinase regulatory subunit 4	Pik3r4	0.7	1	1	15343	33039	26455	33590	34085	40252
	Q8VD75;Q9JKY5	Huntingtin-interacting protein 1	Hip1	12.1	10	10	385000	570200	579800	634660	675580	746530
	Q8VDC1	FYVE and coiled-coil domain-containing protein 1	Fyco1	0.8	1	1	11737	16506	16213	16700	15510	20703
	Q8VDD5	Myosin-9	Myh9	46.8	88	70	6009500	8704400	8091400	9029600	9856400	10007000
	Q8VDF3	Death-associated protein kinase 2	Dapk2	3.2	1	1	17212	28630	22792	24883	24558	30261
	Q8VDG5-2;Q8VDG5	Phosphopantothenate--cysteine ligase	Ppcs	23.9	3	3	114800	143650	139360	148060	147440	168650
	Q8VDJ3	Vigilin	Hdlbp	12.3	14	13	480870	706120	704550	782820	765410	901090
	Q8VDK1-2;Q8VDK1	Nitrilase homolog 1	Nit1	9.3	2	2	63898	82124	77311	85511	91909	100550
	Q8VDL4-3;Q8VDL4;Q8VDL4-2	ADP-dependent glucokinase	Adpgk	4.8	2	2	78599	81411	96726	92353	110540	104680
	Q8VDM4	26S proteasome non-ATPase regulatory subunit 2	Psmd2	12.7	11	11	599470	736290	742490	874470	876120	888810
	Q8VDM6-2;Q8VDM6;Q8VDM6-3	Heterogeneous nuclear ribonucleoprotein U-like protein 1	Hnrnpul1	5.1	3	3	59112	79689	67166	83045	77082	93232
[truncated: 932 more rows]
